# Supplementary material for: Gut microbiota, circulating inflammatory proteins and sepsis: a bi-directional Mendelian randomization study
Source: Front Cell Infect Microbiol. 2024 Aug 8;14:1398756. doi: 10.3389/fcimb.2024.1398756 (PMC11338885; doi:10.3389/fcimb.2024.1398756)
Supplement: Supplementary file 1 [file DataSheet_1.xlsx]

## Sheet: Table S1
Table S1. STROBE-MR checklist of recommended items to address in reports of Mendelian randomization studies.
Item No.	Section	Checklist item	Page No. †	Relevant text from manuscript†‡
1	TITLE and ABSTRACT	Indicate Mendelian randomization (MR) as the study’s design in the title and/or the abstract if that is a main purpose of the study	1	Background and aims
INTRODUCTION
2	Background	Explain the scientific background and rationale for the reported study. What is the exposure? Is a potential causal relationship between exposure and outcome plausible? Justify why MR is a helpful method to address the study question	2	Paragraph 2 & 3 & 4
3	Objectives	State specific objectives clearly, including pre-specified causal hypotheses (if any). State that MR is a method that, under specific assumptions, intends to estimate causal effects	2	Paragraph 5 & 6
METHODS
4	Study design and data sources	Present key elements of the study design early in the article. Consider including a table listing sources of data for all phases of the study. For each data source contributing to the analysis, describe the following:	3	2.1 Study design & 2.2 Data source
	a)	Setting: Describe the study design and the underlying population, if possible. Describe the setting, locations, and relevant dates, including periods of recruitment, exposure, follow-up, and data collection, when available.	3	2.1 Study design & 2.2 Data source
	b)	Participants: Give the eligibility criteria, and the sources and methods of selection of participants. Report the sample size, and whether any power or sample size calculations were carried out prior to the main analysis	3	2.2 Data source
	c)	Describe measurement, quality control and selection of genetic variants	3	2.3 Instrumental variables selection
	d)	For each exposure, outcome, and other relevant variables, describe methods of assessment and diagnostic criteria for diseases	NA
	e)	Provide details of ethics committee approval and participant informed consent, if relevant	NA
5	Assumptions	Explicitly state the three core IV assumptions for the main analysis (relevance, independence and exclusion restriction) as well assumptions for any additional or sensitivity analysis	3, 4	2.1 Study design & 2.7 Sensitivity analysis
6	Statistical methods: main analysis	Describe statistical methods and statistics used	3	2 Methods
	a)	Describe how quantitative variables were handled in the analyses (i.e., scale, units, model)	NA
	b)	Describe how genetic variants were handled in the analyses and, if applicable, how their weights were selected	3	2.3 Instrumental variables selection
	c)	Describe the MR estimator (e.g. two-stage least squares, Wald ratio) and related statistics. Detail the included covariates and, in case of two-sample MR, whether the same covariate set was used for adjustment in the two samples	4	2.4 Primary analysis
	d)	Explain how missing data were addressed	NA
	e)	If applicable, indicate how multiple testing was addressed	NA
7	Assessment of assumptions	Describe any methods or prior knowledge used to assess the assumptions or justify their validity	4	2.7 Sensitivity analysis
8	Sensitivity analyses and additional analyses	Describe any sensitivity analyses or additional analyses performed (e.g. comparison of effect estimates from different approaches, independent replication, bias analytic techniques, validation of instruments, simulations)	4	2.7 Sensitivity analysis
9	Software and pre-registration
	a)	Name statistical software and package(s), including version and settings used	4	2.7 Sensitivity analysis
	b)	State whether the study protocol and details were pre-registered (as well as when and where)	NA
RESULTS
10	Descriptive data
	a)	Report the numbers of individuals at each stage of included studies and reasons for exclusion. Consider use of a flow diagram	NA
	b)	Report summary statistics for phenotypic exposure(s), outcome(s), and other relevant variables (e.g. means, SDs, proportions)	NA
	c)	If the data sources include meta-analyses of previous studies, provide the assessments of heterogeneity across these studies	NA
	d)	For two-sample MR:	NA
		i. Provide justification of the similarity of the genetic variant-exposure associations between the exposure and outcome samples
		ii. Provide information on the number of individuals who overlap between the exposure and outcome studies
11	Main results
	a)	Report the associations between genetic variant and exposure, and between genetic variant and outcome, preferably on an interpretable scale	4, 5	Results
	b)	Report MR estimates of the relationship between exposure and outcome, and the measures of uncertainty from the MR analysis, on an interpretable scale, such as odds ratio or relative risk per SD difference	4, 5	Results
	c)	If relevant, consider translating estimates of relative risk into absolute risk for a meaningful time period	NA
	d)	Consider plots to visualize results (e.g. forest plot, scatterplot of associations between genetic variants and outcome versus between genetic variants and exposure)		Fig. 2 & Fig. 3
12	Assessment of assumptions
	a)	Report the assessment of the validity of the assumptions	4, 5	Results & Table S4
	b)	Report any additional statistics (e.g., assessments of heterogeneity across genetic variants, such as I2, Q statistic or E-value)		Table S5-S7
13	Sensitivity analyses and additional analyses
	a)	Report any sensitivity analyses to assess the robustness of the main results to violations of the assumptions	4, 5	Results
	b)	Report results from other sensitivity analyses or additional analyses	4, 5	Results
	c)	Report any assessment of direction of causal relationship (e.g., bidirectional MR)	NA
	d)	When relevant, report and compare with estimates from non-MR analyses	NA
	e)	Consider additional plots to visualize results (e.g., leave-one-out analyses)	NA
DISCUSSION
14	Key results	Summarize key results with reference to study objectives	6	Paragraph 1
15	Limitations	Discuss limitations of the study, taking into account the validity of the IV assumptions, other sources of potential bias, and imprecision. Discuss both direction and magnitude of any potential bias and any efforts to address them	8	Paragraph 8
16	Interpretation
	a)	Meaning: Give a cautious overall interpretation of results in the context of their limitations and in comparison to other studies	6, 7, 8	Discussion
	b)	Mechanism: Discuss underlying biological mechanisms that could drive a potential causal relationship between the investigated exposure and the outcome, and whether the gene-environment equivalence assumption is reasonable. Use causal language carefully, clarifying that IV estimates may provide causal effects only under certain assumptions	6, 7	Paragraph 2-5
	c)	Clinical relevance: Discuss whether the results have clinical or public policy relevance, and to what extent they inform effect sizes of possible interventions	6, 7, 8	Discussion
17	Generalizability	Discuss the generalizability of the study results (a) to other populations, (b) across other exposure periods/timings, and (c) across other levels of exposure	8	Paragraph 8
OTHER INFORMATION
18	Funding	Describe sources of funding and the role of funders in the present study and, if applicable, sources of funding for the databases and original study or studies on which the present study is based	8	Funding
19	Data and data sharing	Provide the data used to perform all analyses or report where and how the data can be accessed, and reference these sources in the article. Provide the statistical code needed to reproduce the results in the article, or report whether the code is publicly accessible and if so, where	8	Availability of data and materials
20	Conflicts of Interest	All authors should declare all potential conflicts of interest	9	Conflict of interest
† The page numbers and relevant texts are to the version of the manuscript at the time of the last submission. ‡ The italics point to the paragraph that corresponds to the subtitle in the manuscript.

## Sheet: Table S2
Table S2. SNPs for gut microbiota taxa
id	exposure	chr	pos	beta	se	pval	samplesize	SNP	effect_allele	other_allele	eaf
GCST90027748	Gut microbiota abundance (k_Bacteria.p_Actinobacteria)	2	136616754	-0.139992	0.0191018	2.32274e-13	7738	rs182549	T	C	0.756083
GCST90027748	Gut microbiota abundance (k_Bacteria.p_Actinobacteria)	2	101054149	0.0822081	0.0180323	5.14127e-06	7738	rs4851317	G	T	0.693881
GCST90027748	Gut microbiota abundance (k_Bacteria.p_Actinobacteria)	3	63012872	-0.150322	0.03268	4.22854e-06	7738	rs74452406	T	C	0.0727759
GCST90027748	Gut microbiota abundance (k_Bacteria.p_Actinobacteria)	4	165130380	0.0725887	0.0161339	6.82323e-06	7738	rs62347983	G	C	0.489964
GCST90027748	Gut microbiota abundance (k_Bacteria.p_Actinobacteria)	4	140802689	-0.119768	0.0269254	8.66144e-06	7738	rs795981	T	C	0.119956
GCST90027748	Gut microbiota abundance (k_Bacteria.p_Actinobacteria)	5	79628446	0.0894152	0.0191949	3.18875e-06	7738	rs35344390	T	C	0.236588
GCST90027748	Gut microbiota abundance (k_Bacteria.p_Actinobacteria)	5	55410143	-0.103537	0.023416	9.7949e-06	7738	rs318801	A	G	0.176296
GCST90027748	Gut microbiota abundance (k_Bacteria.p_Actinobacteria)	6	92899617	-0.0843425	0.0165228	3.31482e-07	7738	rs2197344	C	G	0.616961
GCST90027748	Gut microbiota abundance (k_Bacteria.p_Actinobacteria)	12	119663906	-0.125014	0.0235191	1.06422e-07	7738	rs61939486	C	T	0.149904
GCST90027748	Gut microbiota abundance (k_Bacteria.p_Actinobacteria)	15	24038174	0.104148	0.0205103	3.81795e-07	7738	rs926010	A	C	0.76559
GCST90027748	Gut microbiota abundance (k_Bacteria.p_Actinobacteria)	18	75219184	-0.0871341	0.0190617	4.8502e-06	7738	rs12955365	G	T	0.394177
GCST90027748	Gut microbiota abundance (k_Bacteria.p_Actinobacteria)	20	17496742	0.0799453	0.0168999	2.23929e-06	7738	rs6044857	G	A	0.389459
GCST90027651	Gut microbiota abundance (k_Bacteria.p_Actinobacteria.c_Actinobacteria)	2	101054149	0.0821966	0.0180322	5.15668e-06	7738	rs4851317	G	T	0.693881
GCST90027651	Gut microbiota abundance (k_Bacteria.p_Actinobacteria.c_Actinobacteria)	2	136616754	-0.139995	0.0191017	2.3206e-13	7738	rs182549	T	C	0.756083
GCST90027651	Gut microbiota abundance (k_Bacteria.p_Actinobacteria.c_Actinobacteria)	3	63012872	-0.150306	0.0326799	4.23809e-06	7738	rs74452406	T	C	0.0727759
GCST90027651	Gut microbiota abundance (k_Bacteria.p_Actinobacteria.c_Actinobacteria)	4	165130380	0.0725885	0.0161339	6.82339e-06	7738	rs62347983	G	C	0.489964
GCST90027651	Gut microbiota abundance (k_Bacteria.p_Actinobacteria.c_Actinobacteria)	4	140802689	-0.119776	0.0269253	8.64968e-06	7738	rs795981	T	C	0.119956
GCST90027651	Gut microbiota abundance (k_Bacteria.p_Actinobacteria.c_Actinobacteria)	5	79628446	0.0894189	0.0191949	3.18559e-06	7738	rs35344390	T	C	0.236588
GCST90027651	Gut microbiota abundance (k_Bacteria.p_Actinobacteria.c_Actinobacteria)	5	55410143	-0.103544	0.023416	9.78115e-06	7738	rs318801	A	G	0.176296
GCST90027651	Gut microbiota abundance (k_Bacteria.p_Actinobacteria.c_Actinobacteria)	6	92899617	-0.0843355	0.0165228	3.32208e-07	7738	rs2197344	C	G	0.616961
GCST90027651	Gut microbiota abundance (k_Bacteria.p_Actinobacteria.c_Actinobacteria)	12	119663906	-0.125022	0.0235191	1.06218e-07	7738	rs61939486	C	T	0.149904
GCST90027651	Gut microbiota abundance (k_Bacteria.p_Actinobacteria.c_Actinobacteria)	15	24038174	0.104151	0.0205103	3.81452e-07	7738	rs926010	A	C	0.76559
GCST90027651	Gut microbiota abundance (k_Bacteria.p_Actinobacteria.c_Actinobacteria)	18	75219184	-0.087128	0.0190616	4.85736e-06	7738	rs12955365	G	T	0.394177
GCST90027651	Gut microbiota abundance (k_Bacteria.p_Actinobacteria.c_Actinobacteria)	20	17496742	0.0799424	0.0168998	2.24109e-06	7738	rs6044857	G	A	0.389459
GCST90027735	Gut microbiota abundance (k_Bacteria.p_Actinobacteria.c_Actinobacteria.o_Actinomycetales)	7	21591664	0.136667	0.0305984	7.95225e-06	7738	rs13236023	A	G	0.438839
GCST90027735	Gut microbiota abundance (k_Bacteria.p_Actinobacteria.c_Actinobacteria.o_Actinomycetales)	12	2834412	0.159694	0.031906	5.58239e-07	7738	rs888195	C	G	0.335821
GCST90027735	Gut microbiota abundance (k_Bacteria.p_Actinobacteria.c_Actinobacteria.o_Actinomycetales)	13	43399563	0.196266	0.0428465	4.63479e-06	7738	rs7334276	C	T	0.152166
GCST90027661	Gut microbiota abundance (k_Bacteria.p_Actinobacteria.c_Actinobacteria.o_Actinomycetales.f_Micrococcaceae)	1	95011698	0.247127	0.0529429	3.04425e-06	7738	rs616801	A	G	0.119849
GCST90027661	Gut microbiota abundance (k_Bacteria.p_Actinobacteria.c_Actinobacteria.o_Actinomycetales.f_Micrococcaceae)	2	129915467	-0.259548	0.0538955	1.46643e-06	7738	rs17049177	A	G	0.110945
GCST90027661	Gut microbiota abundance (k_Bacteria.p_Actinobacteria.c_Actinobacteria.o_Actinomycetales.f_Micrococcaceae)	3	12481203	-0.173535	0.0376231	3.97942e-06	7738	rs709159	A	C	0.759341
GCST90027661	Gut microbiota abundance (k_Bacteria.p_Actinobacteria.c_Actinobacteria.o_Actinomycetales.f_Micrococcaceae)	6	32402778	-0.186289	0.0404122	4.032e-06	7738	rs9268614	G	T	0.200868
GCST90027661	Gut microbiota abundance (k_Bacteria.p_Actinobacteria.c_Actinobacteria.o_Actinomycetales.f_Micrococcaceae)	9	140767792	-0.324559	0.0731352	9.08866e-06	7738	rs80010435	A	G	0.0533435
GCST90027661	Gut microbiota abundance (k_Bacteria.p_Actinobacteria.c_Actinobacteria.o_Actinomycetales.f_Micrococcaceae)	12	2834412	0.165585	0.0339775	1.09713e-06	7738	rs888195	C	G	0.331862
GCST90027687	Gut microbiota abundance (k_Bacteria.p_Actinobacteria.c_Actinobacteria.o_Actinomycetales.f_Micrococcaceae.g_Rothia)	1	29791430	-0.147631	0.0331519	8.46155e-06	7738	rs769155	C	G	0.424259
GCST90027687	Gut microbiota abundance (k_Bacteria.p_Actinobacteria.c_Actinobacteria.o_Actinomycetales.f_Micrococcaceae.g_Rothia)	1	95011698	0.247295	0.0525607	2.53951e-06	7738	rs616801	A	G	0.119849
GCST90027687	Gut microbiota abundance (k_Bacteria.p_Actinobacteria.c_Actinobacteria.o_Actinomycetales.f_Micrococcaceae.g_Rothia)	2	129915467	-0.258588	0.0535065	1.34602e-06	7738	rs17049177	A	G	0.110945
GCST90027687	Gut microbiota abundance (k_Bacteria.p_Actinobacteria.c_Actinobacteria.o_Actinomycetales.f_Micrococcaceae.g_Rothia)	3	12481203	-0.173838	0.0373515	3.25387e-06	7738	rs709159	A	C	0.759341
GCST90027687	Gut microbiota abundance (k_Bacteria.p_Actinobacteria.c_Actinobacteria.o_Actinomycetales.f_Micrococcaceae.g_Rothia)	5	11087711	-0.146609	0.0327864	7.76229e-06	7738	rs10513070	T	A	0.454366
GCST90027687	Gut microbiota abundance (k_Bacteria.p_Actinobacteria.c_Actinobacteria.o_Actinomycetales.f_Micrococcaceae.g_Rothia)	6	32402778	-0.185915	0.0401205	3.58806e-06	7738	rs9268614	G	T	0.200868
GCST90027687	Gut microbiota abundance (k_Bacteria.p_Actinobacteria.c_Actinobacteria.o_Actinomycetales.f_Micrococcaceae.g_Rothia)	9	140767792	-0.324347	0.0726073	7.92739e-06	7738	rs80010435	A	G	0.0533435
GCST90027687	Gut microbiota abundance (k_Bacteria.p_Actinobacteria.c_Actinobacteria.o_Actinomycetales.f_Micrococcaceae.g_Rothia)	12	2834412	0.165638	0.0337323	9.09076e-07	7738	rs888195	C	G	0.331862
GCST90027753	Gut microbiota abundance (k_Bacteria.p_Actinobacteria.c_Actinobacteria.o_Actinomycetales.f_Micrococcaceae.g_Rothia.s_Rothia_mucilaginosa)	1	98911950	-0.168022	0.0380378	9.99701e-06	7738	rs1576176	C	A	0.27476
GCST90027753	Gut microbiota abundance (k_Bacteria.p_Actinobacteria.c_Actinobacteria.o_Actinomycetales.f_Micrococcaceae.g_Rothia.s_Rothia_mucilaginosa)	1	95011698	0.239717	0.0533128	6.91067e-06	7738	rs616801	A	G	0.120176
GCST90027753	Gut microbiota abundance (k_Bacteria.p_Actinobacteria.c_Actinobacteria.o_Actinomycetales.f_Micrococcaceae.g_Rothia.s_Rothia_mucilaginosa)	2	129915467	-0.266492	0.0540994	8.39441e-07	7738	rs17049177	A	G	0.112621
GCST90027753	Gut microbiota abundance (k_Bacteria.p_Actinobacteria.c_Actinobacteria.o_Actinomycetales.f_Micrococcaceae.g_Rothia.s_Rothia_mucilaginosa)	12	2834412	0.161843	0.034311	2.39403e-06	7738	rs888195	C	G	0.332147
GCST90027736	Gut microbiota abundance (k_Bacteria.p_Actinobacteria.c_Actinobacteria.o_Bifidobacteriales)	1	61319955	-0.0772113	0.0172048	7.19731e-06	7738	rs1546579	T	C	0.405264
GCST90027736	Gut microbiota abundance (k_Bacteria.p_Actinobacteria.c_Actinobacteria.o_Bifidobacteriales)	2	136616754	-0.153278	0.0196365	5.91425e-15	7738	rs182549	T	C	0.755025
GCST90027736	Gut microbiota abundance (k_Bacteria.p_Actinobacteria.c_Actinobacteria.o_Bifidobacteriales)	2	101054149	0.0860767	0.0186356	3.85709e-06	7738	rs4851317	G	T	0.694654
GCST90027736	Gut microbiota abundance (k_Bacteria.p_Actinobacteria.c_Actinobacteria.o_Bifidobacteriales)	3	63012872	-0.175989	0.0339529	2.17947e-07	7738	rs74452406	T	C	0.0723787
GCST90027736	Gut microbiota abundance (k_Bacteria.p_Actinobacteria.c_Actinobacteria.o_Bifidobacteriales)	4	77541509	0.122763	0.0263015	3.04839e-06	7738	rs4859454	T	C	0.114125
GCST90027736	Gut microbiota abundance (k_Bacteria.p_Actinobacteria.c_Actinobacteria.o_Bifidobacteriales)	4	62600906	0.0783349	0.0174252	6.94065e-06	7738	rs11732081	T	C	0.364727
GCST90027736	Gut microbiota abundance (k_Bacteria.p_Actinobacteria.c_Actinobacteria.o_Bifidobacteriales)	4	168344708	-0.125369	0.0275371	5.29493e-06	7738	rs4472164	G	A	0.103173
GCST90027736	Gut microbiota abundance (k_Bacteria.p_Actinobacteria.c_Actinobacteria.o_Bifidobacteriales)	5	79643369	0.0785189	0.0167389	2.72151e-06	7738	rs12657170	C	T	0.46418
GCST90027736	Gut microbiota abundance (k_Bacteria.p_Actinobacteria.c_Actinobacteria.o_Bifidobacteriales)	6	92883361	-0.0769356	0.0167272	4.23662e-06	7738	rs10455532	G	A	0.552534
GCST90027736	Gut microbiota abundance (k_Bacteria.p_Actinobacteria.c_Actinobacteria.o_Bifidobacteriales)	8	74446780	0.0957298	0.0215477	8.88383e-06	7738	rs77432108	T	A	0.183749
GCST90027736	Gut microbiota abundance (k_Bacteria.p_Actinobacteria.c_Actinobacteria.o_Bifidobacteriales)	12	119663906	-0.110897	0.0243794	5.39473e-06	7738	rs61939486	C	T	0.148052
GCST90027736	Gut microbiota abundance (k_Bacteria.p_Actinobacteria.c_Actinobacteria.o_Bifidobacteriales)	15	24025547	0.0909807	0.0201028	6.01742e-06	7738	rs10873640	T	C	0.759057
GCST90027736	Gut microbiota abundance (k_Bacteria.p_Actinobacteria.c_Actinobacteria.o_Bifidobacteriales)	19	552579	-0.0869105	0.0194389	7.78736e-06	7738	rs34823013	G	T	0.661291
GCST90027662	Gut microbiota abundance (k_Bacteria.p_Actinobacteria.c_Actinobacteria.o_Bifidobacteriales.f_Bifidobacteriaceae)	1	61319955	-0.0772188	0.0172048	7.18224e-06	7738	rs1546579	T	C	0.405264
GCST90027662	Gut microbiota abundance (k_Bacteria.p_Actinobacteria.c_Actinobacteria.o_Bifidobacteriales.f_Bifidobacteriaceae)	2	136616754	-0.153302	0.0196364	5.85599e-15	7738	rs182549	T	C	0.755025
GCST90027662	Gut microbiota abundance (k_Bacteria.p_Actinobacteria.c_Actinobacteria.o_Bifidobacteriales.f_Bifidobacteriaceae)	2	101054149	0.0860839	0.0186356	3.84964e-06	7738	rs4851317	G	T	0.694654
GCST90027662	Gut microbiota abundance (k_Bacteria.p_Actinobacteria.c_Actinobacteria.o_Bifidobacteriales.f_Bifidobacteriaceae)	3	63012872	-0.176051	0.0339528	2.15819e-07	7738	rs74452406	T	C	0.0723787
GCST90027662	Gut microbiota abundance (k_Bacteria.p_Actinobacteria.c_Actinobacteria.o_Bifidobacteriales.f_Bifidobacteriaceae)	4	62600906	0.0783377	0.0174251	6.93522e-06	7738	rs11732081	T	C	0.364727
GCST90027662	Gut microbiota abundance (k_Bacteria.p_Actinobacteria.c_Actinobacteria.o_Bifidobacteriales.f_Bifidobacteriaceae)	4	77541509	0.122758	0.0263014	3.05127e-06	7738	rs4859454	T	C	0.114125
GCST90027662	Gut microbiota abundance (k_Bacteria.p_Actinobacteria.c_Actinobacteria.o_Bifidobacteriales.f_Bifidobacteriaceae)	4	168344708	-0.125353	0.027537	5.31007e-06	7738	rs4472164	G	A	0.103173
GCST90027662	Gut microbiota abundance (k_Bacteria.p_Actinobacteria.c_Actinobacteria.o_Bifidobacteriales.f_Bifidobacteriaceae)	5	79643369	0.0785084	0.0167389	2.72973e-06	7738	rs12657170	C	T	0.46418
GCST90027662	Gut microbiota abundance (k_Bacteria.p_Actinobacteria.c_Actinobacteria.o_Bifidobacteriales.f_Bifidobacteriaceae)	6	92883361	-0.0769154	0.0167272	4.26098e-06	7738	rs10455532	G	A	0.552534
GCST90027662	Gut microbiota abundance (k_Bacteria.p_Actinobacteria.c_Actinobacteria.o_Bifidobacteriales.f_Bifidobacteriaceae)	8	74446780	0.0957041	0.0215476	8.93285e-06	7738	rs77432108	T	A	0.183749
GCST90027662	Gut microbiota abundance (k_Bacteria.p_Actinobacteria.c_Actinobacteria.o_Bifidobacteriales.f_Bifidobacteriaceae)	12	119663906	-0.110859	0.0243793	5.43501e-06	7738	rs61939486	C	T	0.148052
GCST90027662	Gut microbiota abundance (k_Bacteria.p_Actinobacteria.c_Actinobacteria.o_Bifidobacteriales.f_Bifidobacteriaceae)	15	24025547	0.0909746	0.0201027	6.02573e-06	7738	rs10873640	T	C	0.759057
GCST90027662	Gut microbiota abundance (k_Bacteria.p_Actinobacteria.c_Actinobacteria.o_Bifidobacteriales.f_Bifidobacteriaceae)	19	552579	-0.0869075	0.0194389	7.79256e-06	7738	rs34823013	G	T	0.661291
GCST90027688	Gut microbiota abundance (k_Bacteria.p_Actinobacteria.c_Actinobacteria.o_Bifidobacteriales.f_Bifidobacteriaceae.g_Bifidobacterium)	2	136616754	-0.152231	0.0196209	8.58816e-15	7738	rs182549	T	C	0.754899
GCST90027688	Gut microbiota abundance (k_Bacteria.p_Actinobacteria.c_Actinobacteria.o_Bifidobacteriales.f_Bifidobacteriaceae.g_Bifidobacterium)	2	101054149	0.0845549	0.0186301	5.66213e-06	7738	rs4851317	G	T	0.694865
GCST90027688	Gut microbiota abundance (k_Bacteria.p_Actinobacteria.c_Actinobacteria.o_Bifidobacteriales.f_Bifidobacteriaceae.g_Bifidobacterium)	3	63012872	-0.171486	0.0340129	4.61201e-07	7738	rs74452406	T	C	0.0721825
GCST90027688	Gut microbiota abundance (k_Bacteria.p_Actinobacteria.c_Actinobacteria.o_Bifidobacteriales.f_Bifidobacteriaceae.g_Bifidobacterium)	4	168344708	-0.125655	0.0275202	4.97348e-06	7738	rs4472164	G	A	0.103149
GCST90027688	Gut microbiota abundance (k_Bacteria.p_Actinobacteria.c_Actinobacteria.o_Bifidobacteriales.f_Bifidobacteriaceae.g_Bifidobacterium)	4	62600906	0.0774997	0.0174123	8.55224e-06	7738	rs11732081	T	C	0.364923
GCST90027688	Gut microbiota abundance (k_Bacteria.p_Actinobacteria.c_Actinobacteria.o_Bifidobacteriales.f_Bifidobacteriaceae.g_Bifidobacterium)	4	77541509	0.120463	0.0262743	4.5437e-06	7738	rs4859454	T	C	0.114251
GCST90027688	Gut microbiota abundance (k_Bacteria.p_Actinobacteria.c_Actinobacteria.o_Bifidobacteriales.f_Bifidobacteriaceae.g_Bifidobacterium)	5	79643369	0.0770323	0.0167241	4.10336e-06	7738	rs12657170	C	T	0.464323
GCST90027688	Gut microbiota abundance (k_Bacteria.p_Actinobacteria.c_Actinobacteria.o_Bifidobacteriales.f_Bifidobacteriaceae.g_Bifidobacterium)	6	92883361	-0.0769908	0.0167217	4.13971e-06	7738	rs10455532	G	A	0.552592
GCST90027688	Gut microbiota abundance (k_Bacteria.p_Actinobacteria.c_Actinobacteria.o_Bifidobacteriales.f_Bifidobacteriaceae.g_Bifidobacterium)	12	119663906	-0.108607	0.0243638	8.28362e-06	7738	rs61939486	C	T	0.147975
GCST90027688	Gut microbiota abundance (k_Bacteria.p_Actinobacteria.c_Actinobacteria.o_Bifidobacteriales.f_Bifidobacteriaceae.g_Bifidobacterium)	15	24025547	0.0909496	0.0200943	6.00703e-06	7738	rs10873640	T	C	0.759129
GCST90027688	Gut microbiota abundance (k_Bacteria.p_Actinobacteria.c_Actinobacteria.o_Bifidobacteriales.f_Bifidobacteriaceae.g_Bifidobacterium)	18	77284465	-0.0818989	0.0181838	6.67006e-06	7738	rs72993945	A	G	0.334215
GCST90027754	Gut microbiota abundance (k_Bacteria.p_Actinobacteria.c_Actinobacteria.o_Bifidobacteriales.f_Bifidobacteriaceae.g_Bifidobacterium.s_Bifidobacterium_adolescentis)	2	3668657	0.0822314	0.018284	6.87733e-06	7738	rs4850073	C	A	0.553973
GCST90027754	Gut microbiota abundance (k_Bacteria.p_Actinobacteria.c_Actinobacteria.o_Bifidobacteriales.f_Bifidobacteriaceae.g_Bifidobacterium.s_Bifidobacterium_adolescentis)	2	136707982	0.155851	0.020817	7.06318e-14	7738	rs6754311	C	T	0.251472
GCST90027754	Gut microbiota abundance (k_Bacteria.p_Actinobacteria.c_Actinobacteria.o_Bifidobacteriales.f_Bifidobacteriaceae.g_Bifidobacterium.s_Bifidobacterium_adolescentis)	4	62600423	0.0971883	0.0186404	1.84948e-07	7738	rs4351047	G	A	0.36675
GCST90027754	Gut microbiota abundance (k_Bacteria.p_Actinobacteria.c_Actinobacteria.o_Bifidobacteriales.f_Bifidobacteriaceae.g_Bifidobacterium.s_Bifidobacterium_adolescentis)	5	79644688	0.0791831	0.0178997	9.70175e-06	7738	rs10063054	G	C	0.467107
GCST90027754	Gut microbiota abundance (k_Bacteria.p_Actinobacteria.c_Actinobacteria.o_Bifidobacteriales.f_Bifidobacteriaceae.g_Bifidobacterium.s_Bifidobacterium_adolescentis)	6	169185589	0.111628	0.0246764	6.07743e-06	7738	rs6455422	G	A	0.847819
GCST90027754	Gut microbiota abundance (k_Bacteria.p_Actinobacteria.c_Actinobacteria.o_Bifidobacteriales.f_Bifidobacteriaceae.g_Bifidobacterium.s_Bifidobacterium_adolescentis)	6	92885622	-0.082761	0.0179317	3.92419e-06	7738	rs4256405	C	T	0.548601
GCST90027754	Gut microbiota abundance (k_Bacteria.p_Actinobacteria.c_Actinobacteria.o_Bifidobacteriales.f_Bifidobacteriaceae.g_Bifidobacterium.s_Bifidobacterium_adolescentis)	8	106880649	0.0995351	0.0214947	3.64452e-06	7738	rs11986537	T	C	0.214997
GCST90027754	Gut microbiota abundance (k_Bacteria.p_Actinobacteria.c_Actinobacteria.o_Bifidobacteriales.f_Bifidobacteriaceae.g_Bifidobacterium.s_Bifidobacterium_adolescentis)	9	34067427	0.165532	0.0363538	5.27934e-06	7738	rs144770262	A	G	0.0673369
GCST90027754	Gut microbiota abundance (k_Bacteria.p_Actinobacteria.c_Actinobacteria.o_Bifidobacteriales.f_Bifidobacteriaceae.g_Bifidobacterium.s_Bifidobacterium_adolescentis)	9	95579816	0.0844345	0.0184397	4.67315e-06	7738	rs4110696	G	A	0.518612
GCST90027754	Gut microbiota abundance (k_Bacteria.p_Actinobacteria.c_Actinobacteria.o_Bifidobacteriales.f_Bifidobacteriaceae.g_Bifidobacterium.s_Bifidobacterium_adolescentis)	13	99384317	0.14565	0.0317535	4.49904e-06	7738	rs4646215	G	A	0.105415
GCST90027754	Gut microbiota abundance (k_Bacteria.p_Actinobacteria.c_Actinobacteria.o_Bifidobacteriales.f_Bifidobacteriaceae.g_Bifidobacterium.s_Bifidobacterium_adolescentis)	14	55666085	0.184682	0.0400043	3.90149e-06	7738	rs74394156	T	C	0.0554058
GCST90027754	Gut microbiota abundance (k_Bacteria.p_Actinobacteria.c_Actinobacteria.o_Bifidobacteriales.f_Bifidobacteriaceae.g_Bifidobacterium.s_Bifidobacterium_adolescentis)	16	85669376	0.103317	0.0224329	4.11301e-06	7738	rs8045380	T	C	0.302176
GCST90027755	Gut microbiota abundance (k_Bacteria.p_Actinobacteria.c_Actinobacteria.o_Bifidobacteriales.f_Bifidobacteriaceae.g_Bifidobacterium.s_Bifidobacterium_bifidum)	1	30172044	-0.152155	0.0316192	1.49352e-06	7738	rs722497	T	C	0.431651
GCST90027755	Gut microbiota abundance (k_Bacteria.p_Actinobacteria.c_Actinobacteria.o_Bifidobacteriales.f_Bifidobacteriaceae.g_Bifidobacterium.s_Bifidobacterium_bifidum)	2	206025813	-0.169775	0.0354719	1.69997e-06	7738	rs849116	C	T	0.733871
GCST90027755	Gut microbiota abundance (k_Bacteria.p_Actinobacteria.c_Actinobacteria.o_Bifidobacteriales.f_Bifidobacteriaceae.g_Bifidobacterium.s_Bifidobacterium_bifidum)	2	172460954	-0.154629	0.0348695	9.22826e-06	7738	rs57711736	A	G	0.288477
GCST90027755	Gut microbiota abundance (k_Bacteria.p_Actinobacteria.c_Actinobacteria.o_Bifidobacteriales.f_Bifidobacteriaceae.g_Bifidobacterium.s_Bifidobacterium_bifidum)	2	9711055	-0.249613	0.0536054	3.2164e-06	7738	rs17453521	A	G	0.105451
GCST90027755	Gut microbiota abundance (k_Bacteria.p_Actinobacteria.c_Actinobacteria.o_Bifidobacteriales.f_Bifidobacteriaceae.g_Bifidobacterium.s_Bifidobacterium_bifidum)	3	193922574	-0.303243	0.0683874	9.24145e-06	7738	rs76631862	T	G	0.0707669
GCST90027755	Gut microbiota abundance (k_Bacteria.p_Actinobacteria.c_Actinobacteria.o_Bifidobacteriales.f_Bifidobacteriaceae.g_Bifidobacterium.s_Bifidobacterium_bifidum)	3	8743076	0.315157	0.068015	3.59277e-06	7738	rs9848175	G	A	0.0591492
GCST90027755	Gut microbiota abundance (k_Bacteria.p_Actinobacteria.c_Actinobacteria.o_Bifidobacteriales.f_Bifidobacteriaceae.g_Bifidobacterium.s_Bifidobacterium_bifidum)	4	185874675	0.208894	0.044876	3.24123e-06	7738	rs4861647	C	T	0.150116
GCST90027755	Gut microbiota abundance (k_Bacteria.p_Actinobacteria.c_Actinobacteria.o_Bifidobacteriales.f_Bifidobacteriaceae.g_Bifidobacterium.s_Bifidobacterium_bifidum)	4	166271012	-0.149671	0.0334506	7.66355e-06	7738	rs12512757	A	T	0.324977
GCST90027755	Gut microbiota abundance (k_Bacteria.p_Actinobacteria.c_Actinobacteria.o_Bifidobacteriales.f_Bifidobacteriaceae.g_Bifidobacterium.s_Bifidobacterium_bifidum)	9	33875214	-0.340244	0.0714205	1.89832e-06	7738	rs62555927	G	A	0.0606565
GCST90027755	Gut microbiota abundance (k_Bacteria.p_Actinobacteria.c_Actinobacteria.o_Bifidobacteriales.f_Bifidobacteriaceae.g_Bifidobacterium.s_Bifidobacterium_bifidum)	9	136145118	-0.252706	0.0337905	7.51277e-14	7738	rs494242	T	C	0.303245
GCST90027755	Gut microbiota abundance (k_Bacteria.p_Actinobacteria.c_Actinobacteria.o_Bifidobacteriales.f_Bifidobacteriaceae.g_Bifidobacterium.s_Bifidobacterium_bifidum)	12	63451202	-0.155664	0.0346141	6.88795e-06	7738	rs10506461	A	G	0.301291
GCST90027755	Gut microbiota abundance (k_Bacteria.p_Actinobacteria.c_Actinobacteria.o_Bifidobacteriales.f_Bifidobacteriaceae.g_Bifidobacterium.s_Bifidobacterium_bifidum)	13	30941441	0.159013	0.0346593	4.47744e-06	7738	rs7334864	A	G	0.340897
GCST90027755	Gut microbiota abundance (k_Bacteria.p_Actinobacteria.c_Actinobacteria.o_Bifidobacteriales.f_Bifidobacteriaceae.g_Bifidobacterium.s_Bifidobacterium_bifidum)	13	114827500	-0.153082	0.0335192	4.948e-06	7738	rs9525230	G	A	0.65034
GCST90027755	Gut microbiota abundance (k_Bacteria.p_Actinobacteria.c_Actinobacteria.o_Bifidobacteriales.f_Bifidobacteriaceae.g_Bifidobacterium.s_Bifidobacterium_bifidum)	15	60021637	0.245762	0.0532982	4.0059e-06	7738	rs11630244	G	A	0.905194
GCST90027755	Gut microbiota abundance (k_Bacteria.p_Actinobacteria.c_Actinobacteria.o_Bifidobacteriales.f_Bifidobacteriaceae.g_Bifidobacterium.s_Bifidobacterium_bifidum)	18	74766684	0.321324	0.0616893	1.90125e-07	7738	rs59340188	T	C	0.072011
GCST90027755	Gut microbiota abundance (k_Bacteria.p_Actinobacteria.c_Actinobacteria.o_Bifidobacteriales.f_Bifidobacteriaceae.g_Bifidobacterium.s_Bifidobacterium_bifidum)	18	67533332	0.143906	0.0323284	8.53198e-06	7738	rs56249713	C	T	0.418761
GCST90027756	Gut microbiota abundance (k_Bacteria.p_Actinobacteria.c_Actinobacteria.o_Bifidobacteriales.f_Bifidobacteriaceae.g_Bifidobacterium.s_Bifidobacterium_catenulatum)	3	132512280	0.220754	0.0469154	2.53408e-06	7738	rs35948646	A	G	0.261115
GCST90027756	Gut microbiota abundance (k_Bacteria.p_Actinobacteria.c_Actinobacteria.o_Bifidobacteriales.f_Bifidobacteriaceae.g_Bifidobacterium.s_Bifidobacterium_catenulatum)	5	106428974	-0.354719	0.0802928	9.97057e-06	7738	rs79651411	C	T	0.0809987
GCST90027756	Gut microbiota abundance (k_Bacteria.p_Actinobacteria.c_Actinobacteria.o_Bifidobacteriales.f_Bifidobacteriaceae.g_Bifidobacterium.s_Bifidobacterium_catenulatum)	6	90699279	-0.199344	0.0449893	9.38296e-06	7738	rs9451310	G	C	0.434209
GCST90027756	Gut microbiota abundance (k_Bacteria.p_Actinobacteria.c_Actinobacteria.o_Bifidobacteriales.f_Bifidobacteriaceae.g_Bifidobacterium.s_Bifidobacterium_catenulatum)	7	6203231	-0.280431	0.0610176	4.30884e-06	7738	rs6953241	G	A	0.143714
GCST90027756	Gut microbiota abundance (k_Bacteria.p_Actinobacteria.c_Actinobacteria.o_Bifidobacteriales.f_Bifidobacteriaceae.g_Bifidobacterium.s_Bifidobacterium_catenulatum)	9	26245338	-0.379147	0.0842051	6.71073e-06	7738	rs76993859	G	A	0.0665616
GCST90027756	Gut microbiota abundance (k_Bacteria.p_Actinobacteria.c_Actinobacteria.o_Bifidobacteriales.f_Bifidobacteriaceae.g_Bifidobacterium.s_Bifidobacterium_catenulatum)	12	125409716	-0.252223	0.0546145	3.8699e-06	7738	rs12580899	C	G	0.16696
GCST90027756	Gut microbiota abundance (k_Bacteria.p_Actinobacteria.c_Actinobacteria.o_Bifidobacteriales.f_Bifidobacteriaceae.g_Bifidobacterium.s_Bifidobacterium_catenulatum)	18	6265012	0.388075	0.0868196	7.82546e-06	7738	rs80133499	A	C	0.078645
GCST90027757	Gut microbiota abundance (k_Bacteria.p_Actinobacteria.c_Actinobacteria.o_Bifidobacteriales.f_Bifidobacteriaceae.g_Bifidobacterium.s_Bifidobacterium_longum)	2	35127980	-0.0876715	0.018818	3.17878e-06	7738	rs13391731	G	A	0.321654
GCST90027757	Gut microbiota abundance (k_Bacteria.p_Actinobacteria.c_Actinobacteria.o_Bifidobacteriales.f_Bifidobacteriaceae.g_Bifidobacterium.s_Bifidobacterium_longum)	2	75637636	-0.122113	0.0273032	7.73232e-06	7738	rs6546996	G	A	0.125529
GCST90027757	Gut microbiota abundance (k_Bacteria.p_Actinobacteria.c_Actinobacteria.o_Bifidobacteriales.f_Bifidobacteriaceae.g_Bifidobacterium.s_Bifidobacterium_longum)	2	136407479	0.115634	0.0209054	3.1787e-08	7738	rs1446585	G	A	0.22812
GCST90027757	Gut microbiota abundance (k_Bacteria.p_Actinobacteria.c_Actinobacteria.o_Bifidobacteriales.f_Bifidobacteriaceae.g_Bifidobacterium.s_Bifidobacterium_longum)	3	21647818	0.128654	0.0263775	1.07481e-06	7738	rs6780177	T	C	0.133534
GCST90027757	Gut microbiota abundance (k_Bacteria.p_Actinobacteria.c_Actinobacteria.o_Bifidobacteriales.f_Bifidobacteriaceae.g_Bifidobacterium.s_Bifidobacterium_longum)	4	118215853	0.0978871	0.0207273	2.32814e-06	7738	rs10033190	C	T	0.751453
GCST90027757	Gut microbiota abundance (k_Bacteria.p_Actinobacteria.c_Actinobacteria.o_Bifidobacteriales.f_Bifidobacteriaceae.g_Bifidobacterium.s_Bifidobacterium_longum)	4	84286100	-0.0863411	0.0191923	6.83597e-06	7738	rs11721919	G	C	0.494196
GCST90027757	Gut microbiota abundance (k_Bacteria.p_Actinobacteria.c_Actinobacteria.o_Bifidobacteriales.f_Bifidobacteriaceae.g_Bifidobacterium.s_Bifidobacterium_longum)	6	1602451	-0.155642	0.0311847	6.00745e-07	7738	rs7761703	T	A	0.0990624
GCST90027757	Gut microbiota abundance (k_Bacteria.p_Actinobacteria.c_Actinobacteria.o_Bifidobacteriales.f_Bifidobacteriaceae.g_Bifidobacterium.s_Bifidobacterium_longum)	8	127678826	0.0990459	0.0223532	9.3821e-06	7738	rs13264085	A	T	0.195272
GCST90027757	Gut microbiota abundance (k_Bacteria.p_Actinobacteria.c_Actinobacteria.o_Bifidobacteriales.f_Bifidobacteriaceae.g_Bifidobacterium.s_Bifidobacterium_longum)	8	74432076	0.0825932	0.0184837	7.87934e-06	7738	rs11786426	G	A	0.349925
GCST90027757	Gut microbiota abundance (k_Bacteria.p_Actinobacteria.c_Actinobacteria.o_Bifidobacteriales.f_Bifidobacteriaceae.g_Bifidobacterium.s_Bifidobacterium_longum)	12	102075870	0.177891	0.0397631	7.68511e-06	7738	rs77019567	A	T	0.0533973
GCST90027757	Gut microbiota abundance (k_Bacteria.p_Actinobacteria.c_Actinobacteria.o_Bifidobacteriales.f_Bifidobacteriaceae.g_Bifidobacterium.s_Bifidobacterium_longum)	12	30699515	-0.0925649	0.0205387	6.57961e-06	7738	rs10843776	G	T	0.257126
GCST90027757	Gut microbiota abundance (k_Bacteria.p_Actinobacteria.c_Actinobacteria.o_Bifidobacteriales.f_Bifidobacteriaceae.g_Bifidobacterium.s_Bifidobacterium_longum)	12	119644004	0.155347	0.0334656	3.45064e-06	7738	rs73412051	A	G	0.0787996
GCST90027737	Gut microbiota abundance (k_Bacteria.p_Actinobacteria.c_Actinobacteria.o_Coriobacteriales)	2	140505773	-0.160699	0.0353101	5.33716e-06	7738	rs77502228	T	A	0.0575034
GCST90027737	Gut microbiota abundance (k_Bacteria.p_Actinobacteria.c_Actinobacteria.o_Coriobacteriales)	3	8775223	0.0834256	0.0186693	7.87372e-06	7738	rs6793441	A	C	0.323931
GCST90027737	Gut microbiota abundance (k_Bacteria.p_Actinobacteria.c_Actinobacteria.o_Coriobacteriales)	3	68010971	-0.08201	0.017878	4.49211e-06	7738	rs28806584	C	G	0.696357
GCST90027737	Gut microbiota abundance (k_Bacteria.p_Actinobacteria.c_Actinobacteria.o_Coriobacteriales)	3	194731909	0.118166	0.0242532	1.10365e-06	7738	rs4234207	G	A	0.86877
GCST90027737	Gut microbiota abundance (k_Bacteria.p_Actinobacteria.c_Actinobacteria.o_Coriobacteriales)	7	153780749	0.0825064	0.0175735	2.66686e-06	7738	rs2907732	A	C	0.606662
GCST90027737	Gut microbiota abundance (k_Bacteria.p_Actinobacteria.c_Actinobacteria.o_Coriobacteriales)	8	106944849	0.123064	0.026639	3.843e-06	7738	rs78362376	G	C	0.105462
GCST90027737	Gut microbiota abundance (k_Bacteria.p_Actinobacteria.c_Actinobacteria.o_Coriobacteriales)	8	128455694	-0.0995627	0.0221652	7.06074e-06	7738	rs7831606	A	T	0.163846
GCST90027737	Gut microbiota abundance (k_Bacteria.p_Actinobacteria.c_Actinobacteria.o_Coriobacteriales)	9	136146597	0.110155	0.0185759	3.02942e-09	7738	rs550057	T	C	0.250228
GCST90027737	Gut microbiota abundance (k_Bacteria.p_Actinobacteria.c_Actinobacteria.o_Coriobacteriales)	17	64584932	0.0912553	0.0199153	4.60182e-06	7738	rs11652058	A	G	0.217003
GCST90027737	Gut microbiota abundance (k_Bacteria.p_Actinobacteria.c_Actinobacteria.o_Coriobacteriales)	21	43208598	0.122786	0.0269752	5.31876e-06	7738	rs2849714	C	T	0.10702
GCST90027663	Gut microbiota abundance (k_Bacteria.p_Actinobacteria.c_Actinobacteria.o_Coriobacteriales.f_Coriobacteriaceae)	2	140505773	-0.160702	0.0353101	5.33507e-06	7738	rs77502228	T	A	0.0575034
GCST90027663	Gut microbiota abundance (k_Bacteria.p_Actinobacteria.c_Actinobacteria.o_Coriobacteriales.f_Coriobacteriaceae)	3	194731909	0.118163	0.0242532	1.10443e-06	7738	rs4234207	G	A	0.86877
GCST90027663	Gut microbiota abundance (k_Bacteria.p_Actinobacteria.c_Actinobacteria.o_Coriobacteriales.f_Coriobacteriaceae)	3	68010971	-0.0819916	0.017878	4.5145e-06	7738	rs28806584	C	G	0.696357
GCST90027663	Gut microbiota abundance (k_Bacteria.p_Actinobacteria.c_Actinobacteria.o_Coriobacteriales.f_Coriobacteriaceae)	3	8775223	0.0834386	0.0186694	7.84838e-06	7738	rs6793441	A	C	0.323931
GCST90027663	Gut microbiota abundance (k_Bacteria.p_Actinobacteria.c_Actinobacteria.o_Coriobacteriales.f_Coriobacteriaceae)	7	153780749	0.0824981	0.0175735	2.67319e-06	7738	rs2907732	A	C	0.606662
GCST90027663	Gut microbiota abundance (k_Bacteria.p_Actinobacteria.c_Actinobacteria.o_Coriobacteriales.f_Coriobacteriaceae)	8	106944849	0.123068	0.0266391	3.84034e-06	7738	rs78362376	G	C	0.105462
GCST90027663	Gut microbiota abundance (k_Bacteria.p_Actinobacteria.c_Actinobacteria.o_Coriobacteriales.f_Coriobacteriaceae)	8	128455694	-0.0995338	0.0221652	7.10444e-06	7738	rs7831606	A	T	0.163846
GCST90027663	Gut microbiota abundance (k_Bacteria.p_Actinobacteria.c_Actinobacteria.o_Coriobacteriales.f_Coriobacteriaceae)	9	136146597	0.110172	0.0185759	3.01245e-09	7738	rs550057	T	C	0.250228
GCST90027663	Gut microbiota abundance (k_Bacteria.p_Actinobacteria.c_Actinobacteria.o_Coriobacteriales.f_Coriobacteriaceae)	17	64584932	0.0912383	0.0199153	4.62083e-06	7738	rs11652058	A	G	0.217003
GCST90027663	Gut microbiota abundance (k_Bacteria.p_Actinobacteria.c_Actinobacteria.o_Coriobacteriales.f_Coriobacteriaceae)	21	43208598	0.122785	0.0269753	5.3201e-06	7738	rs2849714	C	T	0.10702
GCST90027689	Gut microbiota abundance (k_Bacteria.p_Actinobacteria.c_Actinobacteria.o_Coriobacteriales.f_Coriobacteriaceae.g_Adlercreutzia)	1	156659768	-0.121914	0.0252893	1.43014e-06	7738	rs7532302	T	C	0.667952
GCST90027689	Gut microbiota abundance (k_Bacteria.p_Actinobacteria.c_Actinobacteria.o_Coriobacteriales.f_Coriobacteriaceae.g_Adlercreutzia)	2	16345561	0.214048	0.0456884	2.80008e-06	7738	rs148883344	A	C	0.0848704
GCST90027689	Gut microbiota abundance (k_Bacteria.p_Actinobacteria.c_Actinobacteria.o_Coriobacteriales.f_Coriobacteriaceae.g_Adlercreutzia)	4	122877809	-0.138041	0.0307687	7.24286e-06	7738	rs72682613	T	C	0.186661
GCST90027689	Gut microbiota abundance (k_Bacteria.p_Actinobacteria.c_Actinobacteria.o_Coriobacteriales.f_Coriobacteriaceae.g_Adlercreutzia)	6	163740322	-0.108741	0.0244454	8.65466e-06	7738	rs9347737	G	A	0.422944
GCST90027689	Gut microbiota abundance (k_Bacteria.p_Actinobacteria.c_Actinobacteria.o_Coriobacteriales.f_Coriobacteriaceae.g_Adlercreutzia)	8	84315197	0.118961	0.0267512	8.70984e-06	7738	rs62529678	A	G	0.286471
GCST90027689	Gut microbiota abundance (k_Bacteria.p_Actinobacteria.c_Actinobacteria.o_Coriobacteriales.f_Coriobacteriaceae.g_Adlercreutzia)	9	12866508	-0.2575	0.0542358	2.05655e-06	7738	rs609909	C	G	0.946447
GCST90027689	Gut microbiota abundance (k_Bacteria.p_Actinobacteria.c_Actinobacteria.o_Coriobacteriales.f_Coriobacteriaceae.g_Adlercreutzia)	13	37318533	-0.218902	0.0480583	5.24035e-06	7738	rs73546364	T	C	0.0705586
GCST90027758	Gut microbiota abundance (k_Bacteria.p_Actinobacteria.c_Actinobacteria.o_Coriobacteriales.f_Coriobacteriaceae.g_Adlercreutzia.s_Adlercreutzia_equolifaciens)	1	156659768	-0.122325	0.0253292	1.3693e-06	7738	rs7532302	T	C	0.667952
GCST90027758	Gut microbiota abundance (k_Bacteria.p_Actinobacteria.c_Actinobacteria.o_Coriobacteriales.f_Coriobacteriaceae.g_Adlercreutzia.s_Adlercreutzia_equolifaciens)	2	16345561	0.212645	0.0457604	3.36915e-06	7738	rs148883344	A	C	0.0848704
GCST90027758	Gut microbiota abundance (k_Bacteria.p_Actinobacteria.c_Actinobacteria.o_Coriobacteriales.f_Coriobacteriaceae.g_Adlercreutzia.s_Adlercreutzia_equolifaciens)	4	122877809	-0.136352	0.0308172	9.66518e-06	7738	rs72682613	T	C	0.186661
GCST90027758	Gut microbiota abundance (k_Bacteria.p_Actinobacteria.c_Actinobacteria.o_Coriobacteriales.f_Coriobacteriaceae.g_Adlercreutzia.s_Adlercreutzia_equolifaciens)	6	163740322	-0.108442	0.0244839	9.46303e-06	7738	rs9347737	G	A	0.422944
GCST90027758	Gut microbiota abundance (k_Bacteria.p_Actinobacteria.c_Actinobacteria.o_Coriobacteriales.f_Coriobacteriaceae.g_Adlercreutzia.s_Adlercreutzia_equolifaciens)	8	84315197	0.118588	0.0267934	9.59798e-06	7738	rs62529678	A	G	0.286471
GCST90027758	Gut microbiota abundance (k_Bacteria.p_Actinobacteria.c_Actinobacteria.o_Coriobacteriales.f_Coriobacteriaceae.g_Adlercreutzia.s_Adlercreutzia_equolifaciens)	9	12866508	-0.255589	0.0543213	2.537e-06	7738	rs609909	C	G	0.946447
GCST90027758	Gut microbiota abundance (k_Bacteria.p_Actinobacteria.c_Actinobacteria.o_Coriobacteriales.f_Coriobacteriaceae.g_Adlercreutzia.s_Adlercreutzia_equolifaciens)	13	37318533	-0.221358	0.0481341	4.24972e-06	7738	rs73546364	T	C	0.0705586
GCST90027690	Gut microbiota abundance (k_Bacteria.p_Actinobacteria.c_Actinobacteria.o_Coriobacteriales.f_Coriobacteriaceae.g_Collinsella)	5	79570013	0.0770743	0.0171681	7.14266e-06	7738	rs10070311	T	C	0.385612
GCST90027690	Gut microbiota abundance (k_Bacteria.p_Actinobacteria.c_Actinobacteria.o_Coriobacteriales.f_Coriobacteriaceae.g_Collinsella)	8	20549398	-0.0977091	0.0213124	4.5482e-06	7738	rs11782083	G	C	0.198507
GCST90027690	Gut microbiota abundance (k_Bacteria.p_Actinobacteria.c_Actinobacteria.o_Coriobacteriales.f_Coriobacteriaceae.g_Collinsella)	8	128455694	-0.1068	0.0229995	3.42405e-06	7738	rs7831606	A	T	0.161897
GCST90027690	Gut microbiota abundance (k_Bacteria.p_Actinobacteria.c_Actinobacteria.o_Coriobacteriales.f_Coriobacteriaceae.g_Collinsella)	9	136146597	0.124063	0.0191538	9.34329e-11	7738	rs550057	T	C	0.25104
GCST90027690	Gut microbiota abundance (k_Bacteria.p_Actinobacteria.c_Actinobacteria.o_Coriobacteriales.f_Coriobacteriaceae.g_Collinsella)	10	84743037	-0.0835501	0.0186185	7.20692e-06	7738	rs4933278	T	C	0.289958
GCST90027690	Gut microbiota abundance (k_Bacteria.p_Actinobacteria.c_Actinobacteria.o_Coriobacteriales.f_Coriobacteriaceae.g_Collinsella)	14	95024931	-0.0806524	0.0178533	6.2572e-06	7738	rs7147611	A	G	0.656676
GCST90027690	Gut microbiota abundance (k_Bacteria.p_Actinobacteria.c_Actinobacteria.o_Coriobacteriales.f_Coriobacteriaceae.g_Collinsella)	15	92002949	-0.100005	0.0224933	8.74823e-06	7738	rs4075691	A	G	0.183928
GCST90027690	Gut microbiota abundance (k_Bacteria.p_Actinobacteria.c_Actinobacteria.o_Coriobacteriales.f_Coriobacteriaceae.g_Collinsella)	20	54747624	-0.104291	0.02185	1.8146e-06	7738	rs6099022	T	C	0.214132
GCST90027759	Gut microbiota abundance (k_Bacteria.p_Actinobacteria.c_Actinobacteria.o_Coriobacteriales.f_Coriobacteriaceae.g_Collinsella.s_Collinsella_aerofaciens)	4	72485401	-0.183639	0.0411616	8.14198e-06	7738	rs11736801	T	C	0.0517446
GCST90027759	Gut microbiota abundance (k_Bacteria.p_Actinobacteria.c_Actinobacteria.o_Coriobacteriales.f_Coriobacteriaceae.g_Collinsella.s_Collinsella_aerofaciens)	6	92192361	0.165776	0.0366453	6.07407e-06	7738	rs17553786	T	C	0.0624097
GCST90027759	Gut microbiota abundance (k_Bacteria.p_Actinobacteria.c_Actinobacteria.o_Coriobacteriales.f_Coriobacteriaceae.g_Collinsella.s_Collinsella_aerofaciens)	8	128455694	-0.103329	0.0233385	9.53652e-06	7738	rs7831606	A	T	0.160938
GCST90027759	Gut microbiota abundance (k_Bacteria.p_Actinobacteria.c_Actinobacteria.o_Coriobacteriales.f_Coriobacteriaceae.g_Collinsella.s_Collinsella_aerofaciens)	9	136146597	0.108642	0.0193746	2.05315e-08	7738	rs550057	T	C	0.251842
GCST90027759	Gut microbiota abundance (k_Bacteria.p_Actinobacteria.c_Actinobacteria.o_Coriobacteriales.f_Coriobacteriaceae.g_Collinsella.s_Collinsella_aerofaciens)	10	5138104	0.177381	0.0392824	6.31611e-06	7738	rs72774015	A	G	0.0511835
GCST90027759	Gut microbiota abundance (k_Bacteria.p_Actinobacteria.c_Actinobacteria.o_Coriobacteriales.f_Coriobacteriaceae.g_Collinsella.s_Collinsella_aerofaciens)	11	12272720	0.104615	0.0229385	5.09882e-06	7738	rs61877169	G	A	0.166305
GCST90027759	Gut microbiota abundance (k_Bacteria.p_Actinobacteria.c_Actinobacteria.o_Coriobacteriales.f_Coriobacteriaceae.g_Collinsella.s_Collinsella_aerofaciens)	12	128462574	0.146989	0.0326009	6.52199e-06	7738	rs61940669	A	G	0.113419
GCST90027759	Gut microbiota abundance (k_Bacteria.p_Actinobacteria.c_Actinobacteria.o_Coriobacteriales.f_Coriobacteriaceae.g_Collinsella.s_Collinsella_aerofaciens)	14	95024931	-0.0805696	0.0180507	8.06232e-06	7738	rs7147611	A	G	0.655985
GCST90027759	Gut microbiota abundance (k_Bacteria.p_Actinobacteria.c_Actinobacteria.o_Coriobacteriales.f_Coriobacteriaceae.g_Collinsella.s_Collinsella_aerofaciens)	17	64585285	0.124891	0.0259236	1.45251e-06	7738	rs72845940	T	G	0.125286
GCST90027759	Gut microbiota abundance (k_Bacteria.p_Actinobacteria.c_Actinobacteria.o_Coriobacteriales.f_Coriobacteriaceae.g_Collinsella.s_Collinsella_aerofaciens)	20	55030081	0.0990318	0.0203866	1.18765e-06	7738	rs386274	A	C	0.220805
GCST90027691	Gut microbiota abundance (k_Bacteria.p_Actinobacteria.c_Actinobacteria.o_Coriobacteriales.f_Coriobacteriaceae.g_Eggerthella)	2	204739781	-0.146563	0.0325733	6.81146e-06	7738	rs231723	G	A	0.392175
GCST90027691	Gut microbiota abundance (k_Bacteria.p_Actinobacteria.c_Actinobacteria.o_Coriobacteriales.f_Coriobacteriaceae.g_Eggerthella)	2	103065467	-0.345674	0.0727756	2.03549e-06	7738	rs141306664	G	A	0.0512882
GCST90027691	Gut microbiota abundance (k_Bacteria.p_Actinobacteria.c_Actinobacteria.o_Coriobacteriales.f_Coriobacteriaceae.g_Eggerthella)	5	39183334	-0.181357	0.0403199	6.86088e-06	7738	rs62358729	C	T	0.198663
GCST90027691	Gut microbiota abundance (k_Bacteria.p_Actinobacteria.c_Actinobacteria.o_Coriobacteriales.f_Coriobacteriaceae.g_Eggerthella)	14	37425905	-0.149949	0.0321853	3.17878e-06	7738	rs35501864	G	A	0.41
GCST90027691	Gut microbiota abundance (k_Bacteria.p_Actinobacteria.c_Actinobacteria.o_Coriobacteriales.f_Coriobacteriaceae.g_Eggerthella)	16	5455531	0.167244	0.0372849	7.27244e-06	7738	rs111842857	G	C	0.252163
GCST90027691	Gut microbiota abundance (k_Bacteria.p_Actinobacteria.c_Actinobacteria.o_Coriobacteriales.f_Coriobacteriaceae.g_Eggerthella)	16	51193047	-0.340309	0.0747294	5.26647e-06	7738	rs77214081	G	A	0.0503147
GCST90027760	Gut microbiota abundance (k_Bacteria.p_Actinobacteria.c_Actinobacteria.o_Coriobacteriales.f_Coriobacteriaceae.g_Eggerthella.s_Eggerthella_unclassified)	2	103065467	-0.345992	0.0762137	5.63184e-06	7738	rs141306664	G	A	0.0503485
GCST90027760	Gut microbiota abundance (k_Bacteria.p_Actinobacteria.c_Actinobacteria.o_Coriobacteriales.f_Coriobacteriaceae.g_Eggerthella.s_Eggerthella_unclassified)	11	20188946	-0.341169	0.0757681	6.7061e-06	7738	rs35315167	T	C	0.0508565
GCST90027760	Gut microbiota abundance (k_Bacteria.p_Actinobacteria.c_Actinobacteria.o_Coriobacteriales.f_Coriobacteriaceae.g_Eggerthella.s_Eggerthella_unclassified)	14	27666390	-0.284764	0.0633653	6.98956e-06	7738	rs1245457	T	G	0.92666
GCST90027692	Gut microbiota abundance (k_Bacteria.p_Actinobacteria.c_Actinobacteria.o_Coriobacteriales.f_Coriobacteriaceae.g_Gordonibacter)	1	25484633	-0.206579	0.0450486	4.52481e-06	7738	rs7553861	G	T	0.662171
GCST90027692	Gut microbiota abundance (k_Bacteria.p_Actinobacteria.c_Actinobacteria.o_Coriobacteriales.f_Coriobacteriaceae.g_Gordonibacter)	3	69840865	-0.295454	0.0665076	8.8957e-06	7738	rs12637754	G	A	0.130241
GCST90027692	Gut microbiota abundance (k_Bacteria.p_Actinobacteria.c_Actinobacteria.o_Coriobacteriales.f_Coriobacteriaceae.g_Gordonibacter)	5	109401940	0.210409	0.0442046	1.93696e-06	7738	rs2966752	G	A	0.594667
GCST90027692	Gut microbiota abundance (k_Bacteria.p_Actinobacteria.c_Actinobacteria.o_Coriobacteriales.f_Coriobacteriaceae.g_Gordonibacter)	8	3804179	0.3088	0.0667977	3.78399e-06	7738	rs62481637	C	T	0.118952
GCST90027761	Gut microbiota abundance (k_Bacteria.p_Actinobacteria.c_Actinobacteria.o_Coriobacteriales.f_Coriobacteriaceae.g_Gordonibacter.s_Gordonibacter_pamelaeae)	1	25484633	-0.205731	0.0450735	5.01049e-06	7738	rs7553861	G	T	0.662171
GCST90027761	Gut microbiota abundance (k_Bacteria.p_Actinobacteria.c_Actinobacteria.o_Coriobacteriales.f_Coriobacteriaceae.g_Gordonibacter.s_Gordonibacter_pamelaeae)	3	69840865	-0.29581	0.0665444	8.77708e-06	7738	rs12637754	G	A	0.130241
GCST90027761	Gut microbiota abundance (k_Bacteria.p_Actinobacteria.c_Actinobacteria.o_Coriobacteriales.f_Coriobacteriaceae.g_Gordonibacter.s_Gordonibacter_pamelaeae)	5	109401940	0.209792	0.044229	2.10247e-06	7738	rs2966752	G	A	0.594667
GCST90027761	Gut microbiota abundance (k_Bacteria.p_Actinobacteria.c_Actinobacteria.o_Coriobacteriales.f_Coriobacteriaceae.g_Gordonibacter.s_Gordonibacter_pamelaeae)	8	3804179	0.310466	0.0668346	3.3961e-06	7738	rs62481637	C	T	0.118952
GCST90027749	Gut microbiota abundance (k_Bacteria.p_Bacteroidetes)	1	242223343	0.080857	0.0174673	3.6735e-06	7738	rs10158939	A	G	0.375746
GCST90027749	Gut microbiota abundance (k_Bacteria.p_Bacteroidetes)	1	60448209	0.129821	0.0288402	6.7515e-06	7738	rs2807619	T	C	0.0891517
GCST90027749	Gut microbiota abundance (k_Bacteria.p_Bacteroidetes)	2	67868756	-0.0986518	0.0198976	7.12328e-07	7738	rs1023692	C	T	0.771301
GCST90027749	Gut microbiota abundance (k_Bacteria.p_Bacteroidetes)	3	150197676	0.0867353	0.0190768	5.45105e-06	7738	rs9843097	T	C	0.240726
GCST90027749	Gut microbiota abundance (k_Bacteria.p_Bacteroidetes)	4	177175752	-0.0852199	0.0186016	4.6204e-06	7738	rs2603095	T	G	0.743202
GCST90027749	Gut microbiota abundance (k_Bacteria.p_Bacteroidetes)	7	43503949	0.0995841	0.0218816	5.33814e-06	7738	rs73098732	A	G	0.170003
GCST90027749	Gut microbiota abundance (k_Bacteria.p_Bacteroidetes)	9	34842242	0.164662	0.0311082	1.20182e-07	7738	rs13283363	G	A	0.0863951
GCST90027749	Gut microbiota abundance (k_Bacteria.p_Bacteroidetes)	10	9526946	0.147336	0.0284367	2.20485e-07	7738	rs74949229	A	G	0.0938822
GCST90027749	Gut microbiota abundance (k_Bacteria.p_Bacteroidetes)	11	4745154	0.0838952	0.0175508	1.75182e-06	7738	rs10836532	T	G	0.351076
GCST90027749	Gut microbiota abundance (k_Bacteria.p_Bacteroidetes)	15	87689365	0.176793	0.0392322	6.59614e-06	7738	rs28538857	T	C	0.0530423
GCST90027749	Gut microbiota abundance (k_Bacteria.p_Bacteroidetes)	17	7249870	-0.10175	0.0218457	3.19779e-06	7738	rs11657406	T	G	0.166085
GCST90027749	Gut microbiota abundance (k_Bacteria.p_Bacteroidetes)	17	72498434	-0.0834354	0.0188585	9.67632e-06	7738	rs783253	C	T	0.72146
GCST90027749	Gut microbiota abundance (k_Bacteria.p_Bacteroidetes)	18	68747115	-0.171532	0.0364749	2.56691e-06	7738	rs2698177	G	A	0.945889
GCST90027652	Gut microbiota abundance (k_Bacteria.p_Bacteroidetes.c_Bacteroidia)	1	242223343	0.0808326	0.0174673	3.69854e-06	7738	rs10158939	A	G	0.375746
GCST90027652	Gut microbiota abundance (k_Bacteria.p_Bacteroidetes.c_Bacteroidia)	1	60448209	0.129912	0.0288403	6.65212e-06	7738	rs2807619	T	C	0.0891517
GCST90027652	Gut microbiota abundance (k_Bacteria.p_Bacteroidetes.c_Bacteroidia)	2	67868756	-0.0986975	0.0198976	7.03979e-07	7738	rs1023692	C	T	0.771301
GCST90027652	Gut microbiota abundance (k_Bacteria.p_Bacteroidetes.c_Bacteroidia)	3	150197676	0.0867737	0.0190768	5.39933e-06	7738	rs9843097	T	C	0.240726
GCST90027652	Gut microbiota abundance (k_Bacteria.p_Bacteroidetes.c_Bacteroidia)	4	177175752	-0.085223	0.0186016	4.6169e-06	7738	rs2603095	T	G	0.743202
GCST90027652	Gut microbiota abundance (k_Bacteria.p_Bacteroidetes.c_Bacteroidia)	7	43503949	0.0995528	0.0218817	5.37477e-06	7738	rs73098732	A	G	0.170003
GCST90027652	Gut microbiota abundance (k_Bacteria.p_Bacteroidetes.c_Bacteroidia)	9	34842242	0.164596	0.0311082	1.2161e-07	7738	rs13283363	G	A	0.0863951
GCST90027652	Gut microbiota abundance (k_Bacteria.p_Bacteroidetes.c_Bacteroidia)	10	9526946	0.147428	0.0284368	2.16691e-07	7738	rs74949229	A	G	0.0938822
GCST90027652	Gut microbiota abundance (k_Bacteria.p_Bacteroidetes.c_Bacteroidia)	11	4745154	0.0839484	0.0175508	1.72564e-06	7738	rs10836532	T	G	0.351076
GCST90027652	Gut microbiota abundance (k_Bacteria.p_Bacteroidetes.c_Bacteroidia)	15	87689365	0.176942	0.0392323	6.47963e-06	7738	rs28538857	T	C	0.0530423
GCST90027652	Gut microbiota abundance (k_Bacteria.p_Bacteroidetes.c_Bacteroidia)	17	7249870	-0.101748	0.0218457	3.19971e-06	7738	rs11657406	T	G	0.166085
GCST90027652	Gut microbiota abundance (k_Bacteria.p_Bacteroidetes.c_Bacteroidia)	17	72498434	-0.0834026	0.0188586	9.75506e-06	7738	rs783253	C	T	0.72146
GCST90027652	Gut microbiota abundance (k_Bacteria.p_Bacteroidetes.c_Bacteroidia)	18	68747115	-0.171794	0.036475	2.47805e-06	7738	rs2698177	G	A	0.945889
GCST90027738	Gut microbiota abundance (k_Bacteria.p_Bacteroidetes.c_Bacteroidia.o_Bacteroidales)	1	242223343	0.0808508	0.0174673	3.67985e-06	7738	rs10158939	A	G	0.375746
GCST90027738	Gut microbiota abundance (k_Bacteria.p_Bacteroidetes.c_Bacteroidia.o_Bacteroidales)	1	60448209	0.12989	0.0288403	6.67529e-06	7738	rs2807619	T	C	0.0891517
GCST90027738	Gut microbiota abundance (k_Bacteria.p_Bacteroidetes.c_Bacteroidia.o_Bacteroidales)	2	67868756	-0.0987338	0.0198976	6.97381e-07	7738	rs1023692	C	T	0.771301
GCST90027738	Gut microbiota abundance (k_Bacteria.p_Bacteroidetes.c_Bacteroidia.o_Bacteroidales)	3	150197676	0.0867558	0.0190768	5.42338e-06	7738	rs9843097	T	C	0.240726
GCST90027738	Gut microbiota abundance (k_Bacteria.p_Bacteroidetes.c_Bacteroidia.o_Bacteroidales)	4	177175752	-0.0852399	0.0186016	4.59674e-06	7738	rs2603095	T	G	0.743202
GCST90027738	Gut microbiota abundance (k_Bacteria.p_Bacteroidetes.c_Bacteroidia.o_Bacteroidales)	7	43503949	0.0995352	0.0218816	5.39523e-06	7738	rs73098732	A	G	0.170003
GCST90027738	Gut microbiota abundance (k_Bacteria.p_Bacteroidetes.c_Bacteroidia.o_Bacteroidales)	9	34842242	0.164549	0.0311082	1.22614e-07	7738	rs13283363	G	A	0.0863951
GCST90027738	Gut microbiota abundance (k_Bacteria.p_Bacteroidetes.c_Bacteroidia.o_Bacteroidales)	10	9526946	0.147441	0.0284367	2.16147e-07	7738	rs74949229	A	G	0.0938822
GCST90027738	Gut microbiota abundance (k_Bacteria.p_Bacteroidetes.c_Bacteroidia.o_Bacteroidales)	11	4745154	0.0839359	0.0175508	1.73173e-06	7738	rs10836532	T	G	0.351076
GCST90027738	Gut microbiota abundance (k_Bacteria.p_Bacteroidetes.c_Bacteroidia.o_Bacteroidales)	15	87689365	0.176927	0.0392322	6.49083e-06	7738	rs28538857	T	C	0.0530423
GCST90027738	Gut microbiota abundance (k_Bacteria.p_Bacteroidetes.c_Bacteroidia.o_Bacteroidales)	17	7249870	-0.101785	0.0218457	3.17344e-06	7738	rs11657406	T	G	0.166085
GCST90027738	Gut microbiota abundance (k_Bacteria.p_Bacteroidetes.c_Bacteroidia.o_Bacteroidales)	17	72498434	-0.0833995	0.0188585	9.76203e-06	7738	rs783253	C	T	0.72146
GCST90027738	Gut microbiota abundance (k_Bacteria.p_Bacteroidetes.c_Bacteroidia.o_Bacteroidales)	18	68747115	-0.171814	0.0364749	2.47144e-06	7738	rs2698177	G	A	0.945889
GCST90027664	Gut microbiota abundance (k_Bacteria.p_Bacteroidetes.c_Bacteroidia.o_Bacteroidales.f_Bacteroidaceae)	1	114897076	-0.110567	0.024218	4.98356e-06	7738	rs742682	C	A	0.132617
GCST90027664	Gut microbiota abundance (k_Bacteria.p_Bacteroidetes.c_Bacteroidia.o_Bacteroidales.f_Bacteroidaceae)	1	114648020	0.0850792	0.0190882	8.30482e-06	7738	rs2774282	C	T	0.76057
GCST90027664	Gut microbiota abundance (k_Bacteria.p_Bacteroidetes.c_Bacteroidia.o_Bacteroidales.f_Bacteroidaceae)	2	122972140	0.114905	0.0238957	1.51999e-06	7738	rs28414316	C	T	0.140049
GCST90027664	Gut microbiota abundance (k_Bacteria.p_Bacteroidetes.c_Bacteroidia.o_Bacteroidales.f_Bacteroidaceae)	5	83033300	-0.117516	0.025764	5.08487e-06	7738	rs62365577	C	G	0.123856
GCST90027664	Gut microbiota abundance (k_Bacteria.p_Bacteroidetes.c_Bacteroidia.o_Bacteroidales.f_Bacteroidaceae)	7	5362944	-0.0829141	0.0181179	4.73108e-06	7738	rs56178001	C	G	0.707901
GCST90027664	Gut microbiota abundance (k_Bacteria.p_Bacteroidetes.c_Bacteroidia.o_Bacteroidales.f_Bacteroidaceae)	7	27255650	0.165403	0.0366646	6.44511e-06	7738	rs80306758	C	A	0.061056
GCST90027664	Gut microbiota abundance (k_Bacteria.p_Bacteroidetes.c_Bacteroidia.o_Bacteroidales.f_Bacteroidaceae)	7	709469	-0.126161	0.02691	2.7555e-06	7738	rs73046099	A	G	0.110042
GCST90027664	Gut microbiota abundance (k_Bacteria.p_Bacteroidetes.c_Bacteroidia.o_Bacteroidales.f_Bacteroidaceae)	8	62697207	0.0772061	0.0172764	7.86285e-06	7738	rs4278144	C	A	0.351387
GCST90027664	Gut microbiota abundance (k_Bacteria.p_Bacteroidetes.c_Bacteroidia.o_Bacteroidales.f_Bacteroidaceae)	9	115926317	-0.113956	0.0253402	6.89001e-06	7738	rs2571	T	G	0.125637
GCST90027664	Gut microbiota abundance (k_Bacteria.p_Bacteroidetes.c_Bacteroidia.o_Bacteroidales.f_Bacteroidaceae)	9	110882980	-0.0806635	0.0171239	2.47024e-06	7738	rs680138	T	C	0.617925
GCST90027664	Gut microbiota abundance (k_Bacteria.p_Bacteroidetes.c_Bacteroidia.o_Bacteroidales.f_Bacteroidaceae)	11	116273511	-0.0790142	0.0170449	3.5582e-06	7738	rs505128	C	T	0.353603
GCST90027664	Gut microbiota abundance (k_Bacteria.p_Bacteroidetes.c_Bacteroidia.o_Bacteroidales.f_Bacteroidaceae)	12	20934000	0.113087	0.0249499	5.82693e-06	7738	rs71446723	A	G	0.124427
GCST90027664	Gut microbiota abundance (k_Bacteria.p_Bacteroidetes.c_Bacteroidia.o_Bacteroidales.f_Bacteroidaceae)	12	109709157	-0.100197	0.0219746	5.12377e-06	7738	rs61510729	A	G	0.171943
GCST90027664	Gut microbiota abundance (k_Bacteria.p_Bacteroidetes.c_Bacteroidia.o_Bacteroidales.f_Bacteroidaceae)	13	65333539	-0.174688	0.039027	7.60291e-06	7738	rs9564193	G	A	0.0508343
GCST90027693	Gut microbiota abundance (k_Bacteria.p_Bacteroidetes.c_Bacteroidia.o_Bacteroidales.f_Bacteroidaceae.g_Bacteroides)	1	114897076	-0.110503	0.0242162	5.03883e-06	7738	rs742682	C	A	0.132617
GCST90027693	Gut microbiota abundance (k_Bacteria.p_Bacteroidetes.c_Bacteroidia.o_Bacteroidales.f_Bacteroidaceae.g_Bacteroides)	1	114648020	0.0851111	0.0190867	8.22773e-06	7738	rs2774282	C	T	0.76057
GCST90027693	Gut microbiota abundance (k_Bacteria.p_Bacteroidetes.c_Bacteroidia.o_Bacteroidales.f_Bacteroidaceae.g_Bacteroides)	2	122972140	0.11471	0.0238939	1.58037e-06	7738	rs28414316	C	T	0.140049
GCST90027693	Gut microbiota abundance (k_Bacteria.p_Bacteroidetes.c_Bacteroidia.o_Bacteroidales.f_Bacteroidaceae.g_Bacteroides)	5	83033300	-0.117269	0.0257621	5.3141e-06	7738	rs62365577	C	G	0.123856
GCST90027693	Gut microbiota abundance (k_Bacteria.p_Bacteroidetes.c_Bacteroidia.o_Bacteroidales.f_Bacteroidaceae.g_Bacteroides)	7	709469	-0.126414	0.0269081	2.62736e-06	7738	rs73046099	A	G	0.110042
GCST90027693	Gut microbiota abundance (k_Bacteria.p_Bacteroidetes.c_Bacteroidia.o_Bacteroidales.f_Bacteroidaceae.g_Bacteroides)	7	27255650	0.165091	0.0366619	6.69761e-06	7738	rs80306758	C	A	0.061056
GCST90027693	Gut microbiota abundance (k_Bacteria.p_Bacteroidetes.c_Bacteroidia.o_Bacteroidales.f_Bacteroidaceae.g_Bacteroides)	7	5362944	-0.0830545	0.0181165	4.55166e-06	7738	rs56178001	C	G	0.707901
GCST90027693	Gut microbiota abundance (k_Bacteria.p_Bacteroidetes.c_Bacteroidia.o_Bacteroidales.f_Bacteroidaceae.g_Bacteroides)	8	62697207	0.0771407	0.0172751	7.9908e-06	7738	rs4278144	C	A	0.351387
GCST90027693	Gut microbiota abundance (k_Bacteria.p_Bacteroidetes.c_Bacteroidia.o_Bacteroidales.f_Bacteroidaceae.g_Bacteroides)	9	110882980	-0.0806974	0.0171227	2.44219e-06	7738	rs680138	T	C	0.617925
GCST90027693	Gut microbiota abundance (k_Bacteria.p_Bacteroidetes.c_Bacteroidia.o_Bacteroidales.f_Bacteroidaceae.g_Bacteroides)	9	115926317	-0.114098	0.0253383	6.70085e-06	7738	rs2571	T	G	0.125637
GCST90027693	Gut microbiota abundance (k_Bacteria.p_Bacteroidetes.c_Bacteroidia.o_Bacteroidales.f_Bacteroidaceae.g_Bacteroides)	11	116273511	-0.0790377	0.0170436	3.52866e-06	7738	rs505128	C	T	0.353603
GCST90027693	Gut microbiota abundance (k_Bacteria.p_Bacteroidetes.c_Bacteroidia.o_Bacteroidales.f_Bacteroidaceae.g_Bacteroides)	12	109709157	-0.100363	0.021973	4.93435e-06	7738	rs61510729	A	G	0.171943
GCST90027693	Gut microbiota abundance (k_Bacteria.p_Bacteroidetes.c_Bacteroidia.o_Bacteroidales.f_Bacteroidaceae.g_Bacteroides)	12	20934000	0.11298	0.0249481	5.93745e-06	7738	rs71446723	A	G	0.124427
GCST90027693	Gut microbiota abundance (k_Bacteria.p_Bacteroidetes.c_Bacteroidia.o_Bacteroidales.f_Bacteroidaceae.g_Bacteroides)	13	65333539	-0.174504	0.0390242	7.75997e-06	7738	rs9564193	G	A	0.0508343
GCST90027693	Gut microbiota abundance (k_Bacteria.p_Bacteroidetes.c_Bacteroidia.o_Bacteroidales.f_Bacteroidaceae.g_Bacteroides)	20	52378642	0.135832	0.0306208	9.1679e-06	7738	rs13045121	T	C	0.0884981
GCST90027820	Gut microbiota abundance (k_Bacteria.p_Bacteroidetes.c_Bacteroidia.o_Bacteroidales.f_Bacteroidaceae.g_Bacteroides.s_Bacteroides_caccae)	1	194030338	-0.179708	0.0405186	9.19899e-06	7738	rs12739496	A	C	0.0567297
GCST90027820	Gut microbiota abundance (k_Bacteria.p_Bacteroidetes.c_Bacteroidia.o_Bacteroidales.f_Bacteroidaceae.g_Bacteroides.s_Bacteroides_caccae)	3	137541085	-0.163509	0.0334846	1.04419e-06	7738	rs34612513	A	T	0.102651
GCST90027820	Gut microbiota abundance (k_Bacteria.p_Bacteroidetes.c_Bacteroidia.o_Bacteroidales.f_Bacteroidaceae.g_Bacteroides.s_Bacteroides_caccae)	3	147732932	0.183247	0.0413997	9.58672e-06	7738	rs144905245	A	G	0.0565893
GCST90027820	Gut microbiota abundance (k_Bacteria.p_Bacteroidetes.c_Bacteroidia.o_Bacteroidales.f_Bacteroidaceae.g_Bacteroides.s_Bacteroides_caccae)	7	3177604	-0.205733	0.0431904	1.90353e-06	7738	rs149486873	T	C	0.052965
GCST90027820	Gut microbiota abundance (k_Bacteria.p_Bacteroidetes.c_Bacteroidia.o_Bacteroidales.f_Bacteroidaceae.g_Bacteroides.s_Bacteroides_caccae)	11	88139983	-0.0845478	0.0189817	8.42151e-06	7738	rs2457684	C	T	0.524423
GCST90027820	Gut microbiota abundance (k_Bacteria.p_Bacteroidetes.c_Bacteroidia.o_Bacteroidales.f_Bacteroidaceae.g_Bacteroides.s_Bacteroides_caccae)	12	53379025	0.144297	0.030907	3.03047e-06	7738	rs12367159	T	C	0.888638
GCST90027820	Gut microbiota abundance (k_Bacteria.p_Bacteroidetes.c_Bacteroidia.o_Bacteroidales.f_Bacteroidaceae.g_Bacteroides.s_Bacteroides_caccae)	12	116179325	-0.125405	0.0272938	4.33471e-06	7738	rs868452	A	G	0.140339
GCST90027820	Gut microbiota abundance (k_Bacteria.p_Bacteroidetes.c_Bacteroidia.o_Bacteroidales.f_Bacteroidaceae.g_Bacteroides.s_Bacteroides_caccae)	13	63436800	-0.0880093	0.0190422	3.80426e-06	7738	rs2204037	G	A	0.593001
GCST90027820	Gut microbiota abundance (k_Bacteria.p_Bacteroidetes.c_Bacteroidia.o_Bacteroidales.f_Bacteroidaceae.g_Bacteroides.s_Bacteroides_caccae)	17	37249250	0.112638	0.0245519	4.48043e-06	7738	rs11654291	T	C	0.198176
GCST90027821	Gut microbiota abundance (k_Bacteria.p_Bacteroidetes.c_Bacteroidia.o_Bacteroidales.f_Bacteroidaceae.g_Bacteroides.s_Bacteroides_cellulosilyticus)	3	98294454	0.11308	0.0243962	3.56681e-06	7738	rs4857402	G	A	0.435752
GCST90027821	Gut microbiota abundance (k_Bacteria.p_Bacteroidetes.c_Bacteroidia.o_Bacteroidales.f_Bacteroidaceae.g_Bacteroides.s_Bacteroides_cellulosilyticus)	4	37348193	0.126432	0.0285266	9.33319e-06	7738	rs11096868	C	T	0.237129
GCST90027821	Gut microbiota abundance (k_Bacteria.p_Bacteroidetes.c_Bacteroidia.o_Bacteroidales.f_Bacteroidaceae.g_Bacteroides.s_Bacteroides_cellulosilyticus)	4	176733450	0.280985	0.0618366	5.52001e-06	7738	rs62338073	T	G	0.94973
GCST90027821	Gut microbiota abundance (k_Bacteria.p_Bacteroidetes.c_Bacteroidia.o_Bacteroidales.f_Bacteroidaceae.g_Bacteroides.s_Bacteroides_cellulosilyticus)	6	3931188	0.18959	0.0398602	1.97102e-06	7738	rs35946101	C	T	0.167798
GCST90027821	Gut microbiota abundance (k_Bacteria.p_Bacteroidetes.c_Bacteroidia.o_Bacteroidales.f_Bacteroidaceae.g_Bacteroides.s_Bacteroides_cellulosilyticus)	9	37733013	-0.118308	0.0260387	5.53223e-06	7738	rs2026546	T	G	0.324824
GCST90027821	Gut microbiota abundance (k_Bacteria.p_Bacteroidetes.c_Bacteroidia.o_Bacteroidales.f_Bacteroidaceae.g_Bacteroides.s_Bacteroides_cellulosilyticus)	9	80141674	0.111938	0.0247631	6.17362e-06	7738	rs7030947	A	G	0.64088
GCST90027821	Gut microbiota abundance (k_Bacteria.p_Bacteroidetes.c_Bacteroidia.o_Bacteroidales.f_Bacteroidaceae.g_Bacteroides.s_Bacteroides_cellulosilyticus)	10	126578768	0.127257	0.0279703	5.37205e-06	7738	rs7099427	T	C	0.759359
GCST90027821	Gut microbiota abundance (k_Bacteria.p_Bacteroidetes.c_Bacteroidia.o_Bacteroidales.f_Bacteroidaceae.g_Bacteroides.s_Bacteroides_cellulosilyticus)	13	84559899	-0.21105	0.0453149	3.20214e-06	7738	rs10450862	C	A	0.0778308
GCST90027821	Gut microbiota abundance (k_Bacteria.p_Bacteroidetes.c_Bacteroidia.o_Bacteroidales.f_Bacteroidaceae.g_Bacteroides.s_Bacteroides_cellulosilyticus)	13	58186232	0.248924	0.0539308	3.91913e-06	7738	rs116972192	T	C	0.063091
GCST90027821	Gut microbiota abundance (k_Bacteria.p_Bacteroidetes.c_Bacteroidia.o_Bacteroidales.f_Bacteroidaceae.g_Bacteroides.s_Bacteroides_cellulosilyticus)	17	74913863	0.157338	0.0355172	9.42692e-06	7738	rs2411041	A	G	0.145481
GCST90027821	Gut microbiota abundance (k_Bacteria.p_Bacteroidetes.c_Bacteroidia.o_Bacteroidales.f_Bacteroidaceae.g_Bacteroides.s_Bacteroides_cellulosilyticus)	19	53801863	0.115678	0.0257269	6.91226e-06	7738	rs12976637	T	C	0.365588
GCST90027821	Gut microbiota abundance (k_Bacteria.p_Bacteroidetes.c_Bacteroidia.o_Bacteroidales.f_Bacteroidaceae.g_Bacteroides.s_Bacteroides_cellulosilyticus)	20	23757164	0.117225	0.0244946	1.70341e-06	7738	rs6049103	T	A	0.381484
GCST90027821	Gut microbiota abundance (k_Bacteria.p_Bacteroidetes.c_Bacteroidia.o_Bacteroidales.f_Bacteroidaceae.g_Bacteroides.s_Bacteroides_cellulosilyticus)	21	46646005	0.10754	0.0242173	8.96912e-06	7738	rs2838820	C	T	0.594867
GCST90027822	Gut microbiota abundance (k_Bacteria.p_Bacteroidetes.c_Bacteroidia.o_Bacteroidales.f_Bacteroidaceae.g_Bacteroides.s_Bacteroides_clarus)	1	110980659	0.188016	0.0414282	5.6697e-06	7738	rs814760	A	G	0.216443
GCST90027822	Gut microbiota abundance (k_Bacteria.p_Bacteroidetes.c_Bacteroidia.o_Bacteroidales.f_Bacteroidaceae.g_Bacteroides.s_Bacteroides_clarus)	2	33375948	-0.164171	0.0346399	2.14388e-06	7738	rs11676681	A	G	0.589611
GCST90027822	Gut microbiota abundance (k_Bacteria.p_Bacteroidetes.c_Bacteroidia.o_Bacteroidales.f_Bacteroidaceae.g_Bacteroides.s_Bacteroides_clarus)	3	77316688	-0.172977	0.0344305	5.06198e-07	7738	rs1470205	T	C	0.592543
GCST90027822	Gut microbiota abundance (k_Bacteria.p_Bacteroidetes.c_Bacteroidia.o_Bacteroidales.f_Bacteroidaceae.g_Bacteroides.s_Bacteroides_clarus)	3	192752645	0.258555	0.0585189	9.94764e-06	7738	rs1157623	A	G	0.0893965
GCST90027822	Gut microbiota abundance (k_Bacteria.p_Bacteroidetes.c_Bacteroidia.o_Bacteroidales.f_Bacteroidaceae.g_Bacteroides.s_Bacteroides_clarus)	5	140186438	-0.155704	0.0345246	6.4847e-06	7738	rs3756337	C	G	0.478491
GCST90027822	Gut microbiota abundance (k_Bacteria.p_Bacteroidetes.c_Bacteroidia.o_Bacteroidales.f_Bacteroidaceae.g_Bacteroides.s_Bacteroides_clarus)	5	169932910	-0.180697	0.0375989	1.54042e-06	7738	rs4867972	G	C	0.291164
GCST90027822	Gut microbiota abundance (k_Bacteria.p_Bacteroidetes.c_Bacteroidia.o_Bacteroidales.f_Bacteroidaceae.g_Bacteroides.s_Bacteroides_clarus)	12	119247004	0.267509	0.0599541	8.12381e-06	7738	rs61944136	G	A	0.0980868
GCST90027822	Gut microbiota abundance (k_Bacteria.p_Bacteroidetes.c_Bacteroidia.o_Bacteroidales.f_Bacteroidaceae.g_Bacteroides.s_Bacteroides_clarus)	18	74875950	-0.261236	0.0580537	6.79814e-06	7738	rs1667938	T	C	0.0938965
GCST90027822	Gut microbiota abundance (k_Bacteria.p_Bacteroidetes.c_Bacteroidia.o_Bacteroidales.f_Bacteroidaceae.g_Bacteroides.s_Bacteroides_clarus)	22	21403971	-0.34627	0.0771182	7.11852e-06	7738	rs450741	A	C	0.939452
GCST90027823	Gut microbiota abundance (k_Bacteria.p_Bacteroidetes.c_Bacteroidia.o_Bacteroidales.f_Bacteroidaceae.g_Bacteroides.s_Bacteroides_coprocola)	1	54602977	-0.203872	0.0450655	6.07086e-06	7738	rs12078845	C	A	0.239746
GCST90027823	Gut microbiota abundance (k_Bacteria.p_Bacteroidetes.c_Bacteroidia.o_Bacteroidales.f_Bacteroidaceae.g_Bacteroides.s_Bacteroides_coprocola)	1	36591554	0.265189	0.0591116	7.24903e-06	7738	rs274124	G	A	0.88533
GCST90027823	Gut microbiota abundance (k_Bacteria.p_Bacteroidetes.c_Bacteroidia.o_Bacteroidales.f_Bacteroidaceae.g_Bacteroides.s_Bacteroides_coprocola)	11	80877325	-0.408239	0.0847866	1.47279e-06	7738	rs17141635	A	G	0.0512244
GCST90027823	Gut microbiota abundance (k_Bacteria.p_Bacteroidetes.c_Bacteroidia.o_Bacteroidales.f_Bacteroidaceae.g_Bacteroides.s_Bacteroides_coprocola)	14	90816301	-0.392908	0.0843559	3.19691e-06	7738	rs116667913	T	C	0.0522771
GCST90027824	Gut microbiota abundance (k_Bacteria.p_Bacteroidetes.c_Bacteroidia.o_Bacteroidales.f_Bacteroidaceae.g_Bacteroides.s_Bacteroides_dorei)	3	31495219	-0.0909564	0.0204953	9.08406e-06	7738	rs11708946	A	C	0.245621
GCST90027824	Gut microbiota abundance (k_Bacteria.p_Bacteroidetes.c_Bacteroidia.o_Bacteroidales.f_Bacteroidaceae.g_Bacteroides.s_Bacteroides_dorei)	4	140747153	0.0819852	0.0184011	8.37221e-06	7738	rs795988	C	T	0.347452
GCST90027824	Gut microbiota abundance (k_Bacteria.p_Bacteroidetes.c_Bacteroidia.o_Bacteroidales.f_Bacteroidaceae.g_Bacteroides.s_Bacteroides_dorei)	5	177707736	-0.157902	0.0319381	7.65279e-07	7738	rs72819063	A	G	0.0783342
GCST90027824	Gut microbiota abundance (k_Bacteria.p_Bacteroidetes.c_Bacteroidia.o_Bacteroidales.f_Bacteroidaceae.g_Bacteroides.s_Bacteroides_dorei)	5	158968834	-0.118995	0.0227144	1.61666e-07	7738	rs9313811	T	G	0.185112
GCST90027824	Gut microbiota abundance (k_Bacteria.p_Bacteroidetes.c_Bacteroidia.o_Bacteroidales.f_Bacteroidaceae.g_Bacteroides.s_Bacteroides_dorei)	8	133534265	0.0940826	0.018166	2.23023e-07	7738	rs2721884	A	G	0.684244
GCST90027824	Gut microbiota abundance (k_Bacteria.p_Bacteroidetes.c_Bacteroidia.o_Bacteroidales.f_Bacteroidaceae.g_Bacteroides.s_Bacteroides_dorei)	8	103731962	0.124893	0.0270739	3.96798e-06	7738	rs62523331	G	A	0.1408
GCST90027824	Gut microbiota abundance (k_Bacteria.p_Bacteroidetes.c_Bacteroidia.o_Bacteroidales.f_Bacteroidaceae.g_Bacteroides.s_Bacteroides_dorei)	9	21796791	-0.081408	0.0172789	2.4602e-06	7738	rs10119693	A	G	0.436269
GCST90027824	Gut microbiota abundance (k_Bacteria.p_Bacteroidetes.c_Bacteroidia.o_Bacteroidales.f_Bacteroidaceae.g_Bacteroides.s_Bacteroides_dorei)	9	8376899	0.098199	0.0221222	9.04087e-06	7738	rs2291958	C	T	0.227777
GCST90027824	Gut microbiota abundance (k_Bacteria.p_Bacteroidetes.c_Bacteroidia.o_Bacteroidales.f_Bacteroidaceae.g_Bacteroides.s_Bacteroides_dorei)	10	112533963	0.0869271	0.01948	8.1055e-06	7738	rs6585011	A	G	0.260584
GCST90027824	Gut microbiota abundance (k_Bacteria.p_Bacteroidetes.c_Bacteroidia.o_Bacteroidales.f_Bacteroidaceae.g_Bacteroides.s_Bacteroides_dorei)	11	43521662	0.149524	0.0317478	2.48028e-06	7738	rs11037453	C	T	0.0766041
GCST90027824	Gut microbiota abundance (k_Bacteria.p_Bacteroidetes.c_Bacteroidia.o_Bacteroidales.f_Bacteroidaceae.g_Bacteroides.s_Bacteroides_dorei)	13	73854666	-0.0861361	0.0193946	8.94396e-06	7738	rs7998315	A	G	0.260547
GCST90027824	Gut microbiota abundance (k_Bacteria.p_Bacteroidetes.c_Bacteroidia.o_Bacteroidales.f_Bacteroidaceae.g_Bacteroides.s_Bacteroides_dorei)	13	103433051	-0.086536	0.0190852	5.78216e-06	7738	rs9518837	T	C	0.289397
GCST90027824	Gut microbiota abundance (k_Bacteria.p_Bacteroidetes.c_Bacteroidia.o_Bacteroidales.f_Bacteroidaceae.g_Bacteroides.s_Bacteroides_dorei)	14	70447626	0.108916	0.0225637	1.38577e-06	7738	rs227442	T	C	0.186449
GCST90027824	Gut microbiota abundance (k_Bacteria.p_Bacteroidetes.c_Bacteroidia.o_Bacteroidales.f_Bacteroidaceae.g_Bacteroides.s_Bacteroides_dorei)	15	24278595	-0.0772341	0.0173479	8.50472e-06	7738	rs387171	A	G	0.579698
GCST90027824	Gut microbiota abundance (k_Bacteria.p_Bacteroidetes.c_Bacteroidia.o_Bacteroidales.f_Bacteroidaceae.g_Bacteroides.s_Bacteroides_dorei)	19	49257739	-0.0969861	0.019652	8.00737e-07	7738	rs838134	C	A	0.291407
GCST90027825	Gut microbiota abundance (k_Bacteria.p_Bacteroidetes.c_Bacteroidia.o_Bacteroidales.f_Bacteroidaceae.g_Bacteroides.s_Bacteroides_eggerthii)	2	206599428	-0.122318	0.0275056	8.70683e-06	7738	rs1861386	T	C	0.585772
GCST90027825	Gut microbiota abundance (k_Bacteria.p_Bacteroidetes.c_Bacteroidia.o_Bacteroidales.f_Bacteroidaceae.g_Bacteroides.s_Bacteroides_eggerthii)	5	154366183	0.125867	0.0283189	8.8042e-06	7738	rs286623	A	G	0.653692
GCST90027825	Gut microbiota abundance (k_Bacteria.p_Bacteroidetes.c_Bacteroidia.o_Bacteroidales.f_Bacteroidaceae.g_Bacteroides.s_Bacteroides_eggerthii)	6	87288279	-0.252648	0.0541406	3.06351e-06	7738	rs114970711	T	G	0.0684313
GCST90027825	Gut microbiota abundance (k_Bacteria.p_Bacteroidetes.c_Bacteroidia.o_Bacteroidales.f_Bacteroidaceae.g_Bacteroides.s_Bacteroides_eggerthii)	7	11754881	-0.124602	0.0274661	5.71781e-06	7738	rs13312424	T	C	0.571065
GCST90027825	Gut microbiota abundance (k_Bacteria.p_Bacteroidetes.c_Bacteroidia.o_Bacteroidales.f_Bacteroidaceae.g_Bacteroides.s_Bacteroides_eggerthii)	7	69711317	-0.258265	0.0563192	4.52366e-06	7738	rs7791761	T	C	0.0622544
GCST90027825	Gut microbiota abundance (k_Bacteria.p_Bacteroidetes.c_Bacteroidia.o_Bacteroidales.f_Bacteroidaceae.g_Bacteroides.s_Bacteroides_eggerthii)	12	121085949	-0.234803	0.0487333	1.44911e-06	7738	rs4767925	G	A	0.0850648
GCST90027825	Gut microbiota abundance (k_Bacteria.p_Bacteroidetes.c_Bacteroidia.o_Bacteroidales.f_Bacteroidaceae.g_Bacteroides.s_Bacteroides_eggerthii)	13	54678393	-0.132267	0.0283925	3.18508e-06	7738	rs9536634	T	A	0.350627
GCST90027825	Gut microbiota abundance (k_Bacteria.p_Bacteroidetes.c_Bacteroidia.o_Bacteroidales.f_Bacteroidaceae.g_Bacteroides.s_Bacteroides_eggerthii)	14	104632132	-0.153012	0.0331316	3.86901e-06	7738	rs2487307	A	G	0.615524
GCST90027826	Gut microbiota abundance (k_Bacteria.p_Bacteroidetes.c_Bacteroidia.o_Bacteroidales.f_Bacteroidaceae.g_Bacteroides.s_Bacteroides_faecis)	1	209121467	-0.18893	0.0413852	4.99137e-06	7738	rs7526994	C	G	0.288414
GCST90027826	Gut microbiota abundance (k_Bacteria.p_Bacteroidetes.c_Bacteroidia.o_Bacteroidales.f_Bacteroidaceae.g_Bacteroides.s_Bacteroides_faecis)	1	15237140	-0.297238	0.0638288	3.21159e-06	7738	rs2690011	T	C	0.904905
GCST90027826	Gut microbiota abundance (k_Bacteria.p_Bacteroidetes.c_Bacteroidia.o_Bacteroidales.f_Bacteroidaceae.g_Bacteroides.s_Bacteroides_faecis)	2	173193150	-0.354071	0.0772714	4.60151e-06	7738	rs79975503	C	A	0.0629941
GCST90027826	Gut microbiota abundance (k_Bacteria.p_Bacteroidetes.c_Bacteroidia.o_Bacteroidales.f_Bacteroidaceae.g_Bacteroides.s_Bacteroides_faecis)	3	3364182	-0.244486	0.0532914	4.48126e-06	7738	rs7648378	A	G	0.152132
GCST90027826	Gut microbiota abundance (k_Bacteria.p_Bacteroidetes.c_Bacteroidia.o_Bacteroidales.f_Bacteroidaceae.g_Bacteroides.s_Bacteroides_faecis)	5	173382761	-0.426245	0.0794848	8.20352e-08	7738	rs13168379	A	G	0.0608517
GCST90027826	Gut microbiota abundance (k_Bacteria.p_Bacteroidetes.c_Bacteroidia.o_Bacteroidales.f_Bacteroidaceae.g_Bacteroides.s_Bacteroides_faecis)	6	148627309	-0.177798	0.0383641	3.57841e-06	7738	rs9399647	T	G	0.648588
GCST90027826	Gut microbiota abundance (k_Bacteria.p_Bacteroidetes.c_Bacteroidia.o_Bacteroidales.f_Bacteroidaceae.g_Bacteroides.s_Bacteroides_faecis)	7	141018239	0.195345	0.036911	1.20765e-07	7738	rs1124157	A	G	0.42738
GCST90027826	Gut microbiota abundance (k_Bacteria.p_Bacteroidetes.c_Bacteroidia.o_Bacteroidales.f_Bacteroidaceae.g_Bacteroides.s_Bacteroides_faecis)	7	89055849	-0.219736	0.0424059	2.19842e-07	7738	rs259203	G	A	0.703748
GCST90027826	Gut microbiota abundance (k_Bacteria.p_Bacteroidetes.c_Bacteroidia.o_Bacteroidales.f_Bacteroidaceae.g_Bacteroides.s_Bacteroides_faecis)	7	68426852	0.223141	0.0501194	8.50022e-06	7738	rs11772301	T	G	0.15548
GCST90027826	Gut microbiota abundance (k_Bacteria.p_Bacteroidetes.c_Bacteroidia.o_Bacteroidales.f_Bacteroidaceae.g_Bacteroides.s_Bacteroides_faecis)	8	56769381	0.232126	0.0516597	7.01035e-06	7738	rs62516876	G	A	0.154999
GCST90027826	Gut microbiota abundance (k_Bacteria.p_Bacteroidetes.c_Bacteroidia.o_Bacteroidales.f_Bacteroidaceae.g_Bacteroides.s_Bacteroides_faecis)	12	27152666	-0.326054	0.0676043	1.41433e-06	7738	rs7314394	C	T	0.918665
GCST90027826	Gut microbiota abundance (k_Bacteria.p_Bacteroidetes.c_Bacteroidia.o_Bacteroidales.f_Bacteroidaceae.g_Bacteroides.s_Bacteroides_faecis)	12	107350988	-0.159798	0.0361068	9.61302e-06	7738	rs11113150	A	G	0.434855
GCST90027826	Gut microbiota abundance (k_Bacteria.p_Bacteroidetes.c_Bacteroidia.o_Bacteroidales.f_Bacteroidaceae.g_Bacteroides.s_Bacteroides_faecis)	12	13091573	0.290597	0.0636582	4.99597e-06	7738	rs73068710	A	G	0.0915007
GCST90027826	Gut microbiota abundance (k_Bacteria.p_Bacteroidetes.c_Bacteroidia.o_Bacteroidales.f_Bacteroidaceae.g_Bacteroides.s_Bacteroides_faecis)	16	17420514	0.169229	0.0367915	4.23175e-06	7738	rs36017291	C	A	0.442014
GCST90027827	Gut microbiota abundance (k_Bacteria.p_Bacteroidetes.c_Bacteroidia.o_Bacteroidales.f_Bacteroidaceae.g_Bacteroides.s_Bacteroides_finegoldii)	1	116021610	-0.230223	0.0518088	8.84219e-06	7738	rs74904967	A	G	0.135786
GCST90027827	Gut microbiota abundance (k_Bacteria.p_Bacteroidetes.c_Bacteroidia.o_Bacteroidales.f_Bacteroidaceae.g_Bacteroides.s_Bacteroides_finegoldii)	1	112065200	-0.18865	0.0380806	7.27143e-07	7738	rs58255229	A	G	0.26219
GCST90027827	Gut microbiota abundance (k_Bacteria.p_Bacteroidetes.c_Bacteroidia.o_Bacteroidales.f_Bacteroidaceae.g_Bacteroides.s_Bacteroides_finegoldii)	2	76664959	-0.34057	0.0759125	7.24553e-06	7738	rs116556966	G	T	0.0557446
GCST90027827	Gut microbiota abundance (k_Bacteria.p_Bacteroidetes.c_Bacteroidia.o_Bacteroidales.f_Bacteroidaceae.g_Bacteroides.s_Bacteroides_finegoldii)	2	58127907	0.154812	0.0342997	6.37588e-06	7738	rs2717057	T	C	0.368137
GCST90027827	Gut microbiota abundance (k_Bacteria.p_Bacteroidetes.c_Bacteroidia.o_Bacteroidales.f_Bacteroidaceae.g_Bacteroides.s_Bacteroides_finegoldii)	2	38027626	0.159836	0.0359588	8.79083e-06	7738	rs1430034	A	C	0.534722
GCST90027827	Gut microbiota abundance (k_Bacteria.p_Bacteroidetes.c_Bacteroidia.o_Bacteroidales.f_Bacteroidaceae.g_Bacteroides.s_Bacteroides_finegoldii)	4	111325310	0.284244	0.0632075	6.89208e-06	7738	rs58346872	G	T	0.0944562
GCST90027827	Gut microbiota abundance (k_Bacteria.p_Bacteroidetes.c_Bacteroidia.o_Bacteroidales.f_Bacteroidaceae.g_Bacteroides.s_Bacteroides_finegoldii)	6	25005968	0.26676	0.0594674	7.26357e-06	7738	rs111426764	C	T	0.0852396
GCST90027827	Gut microbiota abundance (k_Bacteria.p_Bacteroidetes.c_Bacteroidia.o_Bacteroidales.f_Bacteroidaceae.g_Bacteroides.s_Bacteroides_finegoldii)	7	125473561	-0.281229	0.0607097	3.61535e-06	7738	rs10215754	A	T	0.0822323
GCST90027827	Gut microbiota abundance (k_Bacteria.p_Bacteroidetes.c_Bacteroidia.o_Bacteroidales.f_Bacteroidaceae.g_Bacteroides.s_Bacteroides_finegoldii)	7	46988659	0.302229	0.0654044	3.82041e-06	7738	rs11773071	C	A	0.0712546
GCST90027827	Gut microbiota abundance (k_Bacteria.p_Bacteroidetes.c_Bacteroidia.o_Bacteroidales.f_Bacteroidaceae.g_Bacteroides.s_Bacteroides_finegoldii)	8	6032988	-0.362916	0.0769855	2.42806e-06	7738	rs73188646	T	C	0.0501089
GCST90027827	Gut microbiota abundance (k_Bacteria.p_Bacteroidetes.c_Bacteroidia.o_Bacteroidales.f_Bacteroidaceae.g_Bacteroides.s_Bacteroides_finegoldii)	9	32185642	-0.239556	0.0474534	4.45913e-07	7738	rs10970830	A	G	0.151052
GCST90027827	Gut microbiota abundance (k_Bacteria.p_Bacteroidetes.c_Bacteroidia.o_Bacteroidales.f_Bacteroidaceae.g_Bacteroides.s_Bacteroides_finegoldii)	10	63670859	-0.251445	0.0521962	1.45509e-06	7738	rs2393782	G	C	0.882328
GCST90027827	Gut microbiota abundance (k_Bacteria.p_Bacteroidetes.c_Bacteroidia.o_Bacteroidales.f_Bacteroidaceae.g_Bacteroides.s_Bacteroides_finegoldii)	12	4915208	-0.156201	0.0327887	1.89911e-06	7738	rs10744662	A	G	0.575063
GCST90027827	Gut microbiota abundance (k_Bacteria.p_Bacteroidetes.c_Bacteroidia.o_Bacteroidales.f_Bacteroidaceae.g_Bacteroides.s_Bacteroides_finegoldii)	13	101977785	-0.172436	0.0338549	3.51706e-07	7738	rs496238	T	C	0.425584
GCST90027827	Gut microbiota abundance (k_Bacteria.p_Bacteroidetes.c_Bacteroidia.o_Bacteroidales.f_Bacteroidaceae.g_Bacteroides.s_Bacteroides_finegoldii)	14	92147845	0.305615	0.0686014	8.39151e-06	7738	rs12889912	T	C	0.0702881
GCST90027827	Gut microbiota abundance (k_Bacteria.p_Bacteroidetes.c_Bacteroidia.o_Bacteroidales.f_Bacteroidaceae.g_Bacteroides.s_Bacteroides_finegoldii)	19	6653399	0.185454	0.0394933	2.65516e-06	7738	rs58668331	C	G	0.294386
GCST90027827	Gut microbiota abundance (k_Bacteria.p_Bacteroidetes.c_Bacteroidia.o_Bacteroidales.f_Bacteroidaceae.g_Bacteroides.s_Bacteroides_finegoldii)	20	34004767	-0.148033	0.0328515	6.60192e-06	7738	rs62210593	T	C	0.548709
GCST90027827	Gut microbiota abundance (k_Bacteria.p_Bacteroidetes.c_Bacteroidia.o_Bacteroidales.f_Bacteroidaceae.g_Bacteroides.s_Bacteroides_finegoldii)	20	52501768	0.227713	0.050323	6.03865e-06	7738	rs4809943	T	A	0.12321
GCST90027827	Gut microbiota abundance (k_Bacteria.p_Bacteroidetes.c_Bacteroidia.o_Bacteroidales.f_Bacteroidaceae.g_Bacteroides.s_Bacteroides_finegoldii)	21	34801876	-0.21917	0.0486966	6.7722e-06	7738	rs8128362	C	T	0.858133
GCST90027828	Gut microbiota abundance (k_Bacteria.p_Bacteroidetes.c_Bacteroidia.o_Bacteroidales.f_Bacteroidaceae.g_Bacteroides.s_Bacteroides_fragilis)	1	233287432	0.120344	0.026745	6.80566e-06	7738	rs1285852	T	A	0.626225
GCST90027828	Gut microbiota abundance (k_Bacteria.p_Bacteroidetes.c_Bacteroidia.o_Bacteroidales.f_Bacteroidaceae.g_Bacteroides.s_Bacteroides_fragilis)	1	176593524	-0.209365	0.046587	6.98747e-06	7738	rs12565327	A	G	0.0907588
GCST90027828	Gut microbiota abundance (k_Bacteria.p_Bacteroidetes.c_Bacteroidia.o_Bacteroidales.f_Bacteroidaceae.g_Bacteroides.s_Bacteroides_fragilis)	3	185014098	0.143936	0.032187	7.75408e-06	7738	rs9818008	C	A	0.801254
GCST90027828	Gut microbiota abundance (k_Bacteria.p_Bacteroidetes.c_Bacteroidia.o_Bacteroidales.f_Bacteroidaceae.g_Bacteroides.s_Bacteroides_fragilis)	3	21028234	0.184344	0.0411452	7.45332e-06	7738	rs912	C	T	0.109284
GCST90027828	Gut microbiota abundance (k_Bacteria.p_Bacteroidetes.c_Bacteroidia.o_Bacteroidales.f_Bacteroidaceae.g_Bacteroides.s_Bacteroides_fragilis)	5	107975937	0.158132	0.0302849	1.77497e-07	7738	rs55835510	A	T	0.237475
GCST90027828	Gut microbiota abundance (k_Bacteria.p_Bacteroidetes.c_Bacteroidia.o_Bacteroidales.f_Bacteroidaceae.g_Bacteroides.s_Bacteroides_fragilis)	5	53509186	-0.161285	0.0354143	5.25811e-06	7738	rs3797248	A	G	0.147756
GCST90027828	Gut microbiota abundance (k_Bacteria.p_Bacteroidetes.c_Bacteroidia.o_Bacteroidales.f_Bacteroidaceae.g_Bacteroides.s_Bacteroides_fragilis)	6	37761715	-0.206994	0.0452174	4.70035e-06	7738	rs6458025	C	T	0.899891
GCST90027828	Gut microbiota abundance (k_Bacteria.p_Bacteroidetes.c_Bacteroidia.o_Bacteroidales.f_Bacteroidaceae.g_Bacteroides.s_Bacteroides_fragilis)	6	131801089	-0.227896	0.0493096	3.8054e-06	7738	rs6909908	G	T	0.0759618
GCST90027828	Gut microbiota abundance (k_Bacteria.p_Bacteroidetes.c_Bacteroidia.o_Bacteroidales.f_Bacteroidaceae.g_Bacteroides.s_Bacteroides_fragilis)	7	68894018	-0.127395	0.0266178	1.70079e-06	7738	rs11770593	G	T	0.641414
GCST90027828	Gut microbiota abundance (k_Bacteria.p_Bacteroidetes.c_Bacteroidia.o_Bacteroidales.f_Bacteroidaceae.g_Bacteroides.s_Bacteroides_fragilis)	8	130410952	-0.234443	0.0486633	1.45255e-06	7738	rs77062729	G	A	0.0814636
GCST90027828	Gut microbiota abundance (k_Bacteria.p_Bacteroidetes.c_Bacteroidia.o_Bacteroidales.f_Bacteroidaceae.g_Bacteroides.s_Bacteroides_fragilis)	11	82371506	-0.150624	0.0300582	5.4124e-07	7738	rs3885195	T	C	0.236902
GCST90027828	Gut microbiota abundance (k_Bacteria.p_Bacteroidetes.c_Bacteroidia.o_Bacteroidales.f_Bacteroidaceae.g_Bacteroides.s_Bacteroides_fragilis)	11	94774159	-0.152159	0.0340953	8.09115e-06	7738	rs11021021	A	G	0.191734
GCST90027828	Gut microbiota abundance (k_Bacteria.p_Bacteroidetes.c_Bacteroidia.o_Bacteroidales.f_Bacteroidaceae.g_Bacteroides.s_Bacteroides_fragilis)	12	10987236	0.206547	0.0413572	5.90745e-07	7738	rs34059605	A	C	0.122624
GCST90027828	Gut microbiota abundance (k_Bacteria.p_Bacteroidetes.c_Bacteroidia.o_Bacteroidales.f_Bacteroidaceae.g_Bacteroides.s_Bacteroides_fragilis)	12	125986360	0.195673	0.0429614	5.24807e-06	7738	rs4430574	A	G	0.0993103
GCST90027828	Gut microbiota abundance (k_Bacteria.p_Bacteroidetes.c_Bacteroidia.o_Bacteroidales.f_Bacteroidaceae.g_Bacteroides.s_Bacteroides_fragilis)	13	101525691	0.119468	0.0269951	9.61967e-06	7738	rs4772337	G	A	0.640448
GCST90027828	Gut microbiota abundance (k_Bacteria.p_Bacteroidetes.c_Bacteroidia.o_Bacteroidales.f_Bacteroidaceae.g_Bacteroides.s_Bacteroides_fragilis)	14	72550927	-0.256543	0.0563626	5.32243e-06	7738	rs4902984	C	T	0.942811
GCST90027828	Gut microbiota abundance (k_Bacteria.p_Bacteroidetes.c_Bacteroidia.o_Bacteroidales.f_Bacteroidaceae.g_Bacteroides.s_Bacteroides_fragilis)	14	34477937	-0.188352	0.03826	8.52511e-07	7738	rs10137996	C	T	0.12928
GCST90027828	Gut microbiota abundance (k_Bacteria.p_Bacteroidetes.c_Bacteroidia.o_Bacteroidales.f_Bacteroidaceae.g_Bacteroides.s_Bacteroides_fragilis)	15	92907122	0.11446	0.0256081	7.83339e-06	7738	rs12900979	T	C	0.571587
GCST90027829	Gut microbiota abundance (k_Bacteria.p_Bacteroidetes.c_Bacteroidia.o_Bacteroidales.f_Bacteroidaceae.g_Bacteroides.s_Bacteroides_intestinalis)	11	102818171	-0.190425	0.0421554	6.26628e-06	7738	rs17860571	G	T	0.244932
GCST90027829	Gut microbiota abundance (k_Bacteria.p_Bacteroidetes.c_Bacteroidia.o_Bacteroidales.f_Bacteroidaceae.g_Bacteroides.s_Bacteroides_intestinalis)	13	109730036	-0.364852	0.0753615	1.28956e-06	7738	rs72656234	A	G	0.0650805
GCST90027829	Gut microbiota abundance (k_Bacteria.p_Bacteroidetes.c_Bacteroidia.o_Bacteroidales.f_Bacteroidaceae.g_Bacteroides.s_Bacteroides_intestinalis)	17	43121308	-0.209751	0.0473993	9.63607e-06	7738	rs4793180	T	C	0.185396
GCST90027829	Gut microbiota abundance (k_Bacteria.p_Bacteroidetes.c_Bacteroidia.o_Bacteroidales.f_Bacteroidaceae.g_Bacteroides.s_Bacteroides_intestinalis)	20	13775032	-0.178894	0.0389757	4.43496e-06	7738	rs4814260	T	A	0.382312
GCST90027830	Gut microbiota abundance (k_Bacteria.p_Bacteroidetes.c_Bacteroidia.o_Bacteroidales.f_Bacteroidaceae.g_Bacteroides.s_Bacteroides_massiliensis)	2	126039243	-0.119565	0.0242975	8.61648e-07	7738	rs12621563	G	A	0.498942
GCST90027830	Gut microbiota abundance (k_Bacteria.p_Bacteroidetes.c_Bacteroidia.o_Bacteroidales.f_Bacteroidaceae.g_Bacteroides.s_Bacteroides_massiliensis)	4	124386894	-0.173678	0.0384507	6.27524e-06	7738	rs17807243	T	C	0.139747
GCST90027830	Gut microbiota abundance (k_Bacteria.p_Bacteroidetes.c_Bacteroidia.o_Bacteroidales.f_Bacteroidaceae.g_Bacteroides.s_Bacteroides_massiliensis)	4	96464931	-0.140127	0.0315704	9.05607e-06	7738	rs6532564	C	G	0.787015
GCST90027830	Gut microbiota abundance (k_Bacteria.p_Bacteroidetes.c_Bacteroidia.o_Bacteroidales.f_Bacteroidaceae.g_Bacteroides.s_Bacteroides_massiliensis)	7	181005	0.110844	0.0245683	6.43235e-06	7738	rs4916966	G	C	0.479264
GCST90027830	Gut microbiota abundance (k_Bacteria.p_Bacteroidetes.c_Bacteroidia.o_Bacteroidales.f_Bacteroidaceae.g_Bacteroides.s_Bacteroides_massiliensis)	10	953842	0.177126	0.0398192	8.65685e-06	7738	rs112691179	T	C	0.111026
GCST90027830	Gut microbiota abundance (k_Bacteria.p_Bacteroidetes.c_Bacteroidia.o_Bacteroidales.f_Bacteroidaceae.g_Bacteroides.s_Bacteroides_massiliensis)	11	134490977	-0.237213	0.0522438	5.61203e-06	7738	rs4937922	A	G	0.0580265
GCST90027830	Gut microbiota abundance (k_Bacteria.p_Bacteroidetes.c_Bacteroidia.o_Bacteroidales.f_Bacteroidaceae.g_Bacteroides.s_Bacteroides_massiliensis)	12	101231320	-0.148523	0.028725	2.33464e-07	7738	rs61944855	A	G	0.244627
GCST90027830	Gut microbiota abundance (k_Bacteria.p_Bacteroidetes.c_Bacteroidia.o_Bacteroidales.f_Bacteroidaceae.g_Bacteroides.s_Bacteroides_massiliensis)	17	34461538	0.140255	0.0311237	6.59417e-06	7738	rs2889386	A	T	0.430245
GCST90027832	Gut microbiota abundance (k_Bacteria.p_Bacteroidetes.c_Bacteroidia.o_Bacteroidales.f_Bacteroidaceae.g_Bacteroides.s_Bacteroides_ovatus)	1	48503280	-0.0840401	0.018326	4.52158e-06	7738	rs303925	T	C	0.375612
GCST90027832	Gut microbiota abundance (k_Bacteria.p_Bacteroidetes.c_Bacteroidia.o_Bacteroidales.f_Bacteroidaceae.g_Bacteroides.s_Bacteroides_ovatus)	2	33849581	-0.0830115	0.0172003	1.39181e-06	7738	rs59809293	A	C	0.496053
GCST90027832	Gut microbiota abundance (k_Bacteria.p_Bacteroidetes.c_Bacteroidia.o_Bacteroidales.f_Bacteroidaceae.g_Bacteroides.s_Bacteroides_ovatus)	2	56319707	-0.15371	0.0346341	9.07423e-06	7738	rs190949005	G	A	0.0654208
GCST90027832	Gut microbiota abundance (k_Bacteria.p_Bacteroidetes.c_Bacteroidia.o_Bacteroidales.f_Bacteroidaceae.g_Bacteroides.s_Bacteroides_ovatus)	3	127211963	0.146038	0.0292312	5.8545e-07	7738	rs112057053	C	G	0.102593
GCST90027832	Gut microbiota abundance (k_Bacteria.p_Bacteroidetes.c_Bacteroidia.o_Bacteroidales.f_Bacteroidaceae.g_Bacteroides.s_Bacteroides_ovatus)	4	126550852	-0.184455	0.0372574	7.39009e-07	7738	rs72677788	A	G	0.0587673
GCST90027832	Gut microbiota abundance (k_Bacteria.p_Bacteroidetes.c_Bacteroidia.o_Bacteroidales.f_Bacteroidaceae.g_Bacteroides.s_Bacteroides_ovatus)	4	38287192	-0.0906092	0.0190192	1.89714e-06	7738	rs9684138	T	C	0.525204
GCST90027832	Gut microbiota abundance (k_Bacteria.p_Bacteroidetes.c_Bacteroidia.o_Bacteroidales.f_Bacteroidaceae.g_Bacteroides.s_Bacteroides_ovatus)	4	57505068	0.0856274	0.0190584	7.02587e-06	7738	rs73240572	C	T	0.449863
GCST90027832	Gut microbiota abundance (k_Bacteria.p_Bacteroidetes.c_Bacteroidia.o_Bacteroidales.f_Bacteroidaceae.g_Bacteroides.s_Bacteroides_ovatus)	5	31623146	0.100289	0.0217126	3.85691e-06	7738	rs4867356	C	T	0.200103
GCST90027832	Gut microbiota abundance (k_Bacteria.p_Bacteroidetes.c_Bacteroidia.o_Bacteroidales.f_Bacteroidaceae.g_Bacteroides.s_Bacteroides_ovatus)	8	142862278	0.0993576	0.0195692	3.82939e-07	7738	rs67659622	A	G	0.362459
GCST90027832	Gut microbiota abundance (k_Bacteria.p_Bacteroidetes.c_Bacteroidia.o_Bacteroidales.f_Bacteroidaceae.g_Bacteroides.s_Bacteroides_ovatus)	9	94379045	-0.082971	0.0181463	4.82325e-06	7738	rs1021440	G	A	0.345975
GCST90027832	Gut microbiota abundance (k_Bacteria.p_Bacteroidetes.c_Bacteroidia.o_Bacteroidales.f_Bacteroidaceae.g_Bacteroides.s_Bacteroides_ovatus)	9	104830105	-0.16593	0.0370648	7.57827e-06	7738	rs10820045	A	C	0.0554877
GCST90027832	Gut microbiota abundance (k_Bacteria.p_Bacteroidetes.c_Bacteroidia.o_Bacteroidales.f_Bacteroidaceae.g_Bacteroides.s_Bacteroides_ovatus)	11	112426121	-0.127782	0.0277418	4.10261e-06	7738	rs75642318	G	A	0.118722
GCST90027832	Gut microbiota abundance (k_Bacteria.p_Bacteroidetes.c_Bacteroidia.o_Bacteroidales.f_Bacteroidaceae.g_Bacteroides.s_Bacteroides_ovatus)	17	7630301	0.0964362	0.0191952	5.06104e-07	7738	rs2642158	G	C	0.332037
GCST90027832	Gut microbiota abundance (k_Bacteria.p_Bacteroidetes.c_Bacteroidia.o_Bacteroidales.f_Bacteroidaceae.g_Bacteroides.s_Bacteroides_ovatus)	18	5850906	-0.123755	0.0264539	2.89514e-06	7738	rs11873510	C	T	0.141555
GCST90027832	Gut microbiota abundance (k_Bacteria.p_Bacteroidetes.c_Bacteroidia.o_Bacteroidales.f_Bacteroidaceae.g_Bacteroides.s_Bacteroides_ovatus)	18	22785354	-0.087747	0.0172424	3.59898e-07	7738	rs9304475	T	C	0.44926
GCST90027833	Gut microbiota abundance (k_Bacteria.p_Bacteroidetes.c_Bacteroidia.o_Bacteroidales.f_Bacteroidaceae.g_Bacteroides.s_Bacteroides_plebeius)	5	154996909	0.367179	0.0767104	1.69672e-06	7738	rs2432926	A	G	0.051061
GCST90027833	Gut microbiota abundance (k_Bacteria.p_Bacteroidetes.c_Bacteroidia.o_Bacteroidales.f_Bacteroidaceae.g_Bacteroides.s_Bacteroides_plebeius)	10	15798477	-0.208945	0.0458115	5.09178e-06	7738	rs7070312	G	T	0.164993
GCST90027833	Gut microbiota abundance (k_Bacteria.p_Bacteroidetes.c_Bacteroidia.o_Bacteroidales.f_Bacteroidaceae.g_Bacteroides.s_Bacteroides_plebeius)	12	108699774	-0.293991	0.0608828	1.3735e-06	7738	rs12578852	T	C	0.0886438
GCST90027833	Gut microbiota abundance (k_Bacteria.p_Bacteroidetes.c_Bacteroidia.o_Bacteroidales.f_Bacteroidaceae.g_Bacteroides.s_Bacteroides_plebeius)	14	38065813	0.169767	0.0347573	1.03767e-06	7738	rs10145379	G	T	0.585952
GCST90027833	Gut microbiota abundance (k_Bacteria.p_Bacteroidetes.c_Bacteroidia.o_Bacteroidales.f_Bacteroidaceae.g_Bacteroides.s_Bacteroides_plebeius)	16	78635193	-0.202383	0.0449495	6.71723e-06	7738	rs1828518	T	C	0.82148
GCST90027833	Gut microbiota abundance (k_Bacteria.p_Bacteroidetes.c_Bacteroidia.o_Bacteroidales.f_Bacteroidaceae.g_Bacteroides.s_Bacteroides_plebeius)	19	31280754	-0.174622	0.0394652	9.6574e-06	7738	rs34375501	C	T	0.237815
GCST90027833	Gut microbiota abundance (k_Bacteria.p_Bacteroidetes.c_Bacteroidia.o_Bacteroidales.f_Bacteroidaceae.g_Bacteroides.s_Bacteroides_plebeius)	22	43881816	-0.25565	0.0570272	7.36173e-06	7738	rs28681338	A	G	0.100041
GCST90027834	Gut microbiota abundance (k_Bacteria.p_Bacteroidetes.c_Bacteroidia.o_Bacteroidales.f_Bacteroidaceae.g_Bacteroides.s_Bacteroides_salyersiae)	1	55691384	0.3336	0.072423	4.09959e-06	7738	rs17111728	C	T	0.0711268
GCST90027834	Gut microbiota abundance (k_Bacteria.p_Bacteroidetes.c_Bacteroidia.o_Bacteroidales.f_Bacteroidaceae.g_Bacteroides.s_Bacteroides_salyersiae)	3	116352196	0.379903	0.0854692	8.79306e-06	7738	rs76194327	A	T	0.0642392
GCST90027834	Gut microbiota abundance (k_Bacteria.p_Bacteroidetes.c_Bacteroidia.o_Bacteroidales.f_Bacteroidaceae.g_Bacteroides.s_Bacteroides_salyersiae)	4	71520630	0.266974	0.0538601	7.16638e-07	7738	rs16845299	T	C	0.262023
GCST90027834	Gut microbiota abundance (k_Bacteria.p_Bacteroidetes.c_Bacteroidia.o_Bacteroidales.f_Bacteroidaceae.g_Bacteroides.s_Bacteroides_salyersiae)	5	153797049	0.241028	0.0495792	1.16512e-06	7738	rs3776996	A	G	0.171479
GCST90027834	Gut microbiota abundance (k_Bacteria.p_Bacteroidetes.c_Bacteroidia.o_Bacteroidales.f_Bacteroidaceae.g_Bacteroides.s_Bacteroides_salyersiae)	6	4456400	-0.177503	0.0385789	4.20388e-06	7738	rs1265300	G	A	0.503447
GCST90027834	Gut microbiota abundance (k_Bacteria.p_Bacteroidetes.c_Bacteroidia.o_Bacteroidales.f_Bacteroidaceae.g_Bacteroides.s_Bacteroides_salyersiae)	6	32211085	-0.175941	0.0388333	5.8799e-06	7738	rs412657	G	T	0.404577
GCST90027834	Gut microbiota abundance (k_Bacteria.p_Bacteroidetes.c_Bacteroidia.o_Bacteroidales.f_Bacteroidaceae.g_Bacteroides.s_Bacteroides_salyersiae)	7	36769290	0.177922	0.0399738	8.5487e-06	7738	rs12534702	T	C	0.344151
GCST90027834	Gut microbiota abundance (k_Bacteria.p_Bacteroidetes.c_Bacteroidia.o_Bacteroidales.f_Bacteroidaceae.g_Bacteroides.s_Bacteroides_salyersiae)	10	120769498	0.40355	0.0882902	4.86049e-06	7738	rs117662076	A	G	0.0551947
GCST90027834	Gut microbiota abundance (k_Bacteria.p_Bacteroidetes.c_Bacteroidia.o_Bacteroidales.f_Bacteroidaceae.g_Bacteroides.s_Bacteroides_salyersiae)	12	116186282	0.264683	0.0586407	6.37236e-06	7738	rs780878	C	G	0.150667
GCST90027834	Gut microbiota abundance (k_Bacteria.p_Bacteroidetes.c_Bacteroidia.o_Bacteroidales.f_Bacteroidaceae.g_Bacteroides.s_Bacteroides_salyersiae)	14	21431376	-0.192312	0.0420479	4.79347e-06	7738	rs12896430	A	G	0.687717
GCST90027834	Gut microbiota abundance (k_Bacteria.p_Bacteroidetes.c_Bacteroidia.o_Bacteroidales.f_Bacteroidaceae.g_Bacteroides.s_Bacteroides_salyersiae)	18	51206632	-0.190905	0.042414	6.76363e-06	7738	rs9960494	C	G	0.337762
GCST90027835	Gut microbiota abundance (k_Bacteria.p_Bacteroidetes.c_Bacteroidia.o_Bacteroidales.f_Bacteroidaceae.g_Bacteroides.s_Bacteroides_stercoris)	2	56090113	0.0919616	0.0200997	4.75598e-06	7738	rs11125607	A	T	0.570126
GCST90027835	Gut microbiota abundance (k_Bacteria.p_Bacteroidetes.c_Bacteroidia.o_Bacteroidales.f_Bacteroidaceae.g_Bacteroides.s_Bacteroides_stercoris)	3	19519043	-0.0966639	0.0217291	8.64351e-06	7738	rs9809140	G	A	0.693402
GCST90027835	Gut microbiota abundance (k_Bacteria.p_Bacteroidetes.c_Bacteroidia.o_Bacteroidales.f_Bacteroidaceae.g_Bacteroides.s_Bacteroides_stercoris)	4	73807786	-0.127232	0.0282087	6.47113e-06	7738	rs78677736	C	T	0.151993
GCST90027835	Gut microbiota abundance (k_Bacteria.p_Bacteroidetes.c_Bacteroidia.o_Bacteroidales.f_Bacteroidaceae.g_Bacteroides.s_Bacteroides_stercoris)	5	180541589	-0.099745	0.019963	5.83808e-07	7738	rs1549206	A	G	0.536254
GCST90027835	Gut microbiota abundance (k_Bacteria.p_Bacteroidetes.c_Bacteroidia.o_Bacteroidales.f_Bacteroidaceae.g_Bacteroides.s_Bacteroides_stercoris)	5	179860451	0.119733	0.0253437	2.30813e-06	7738	rs73812271	T	C	0.195388
GCST90027835	Gut microbiota abundance (k_Bacteria.p_Bacteroidetes.c_Bacteroidia.o_Bacteroidales.f_Bacteroidaceae.g_Bacteroides.s_Bacteroides_stercoris)	6	153263149	0.0916145	0.0206942	9.55213e-06	7738	rs12110522	T	A	0.363316
GCST90027835	Gut microbiota abundance (k_Bacteria.p_Bacteroidetes.c_Bacteroidia.o_Bacteroidales.f_Bacteroidaceae.g_Bacteroides.s_Bacteroides_stercoris)	8	16087631	-0.0984235	0.0218861	6.88954e-06	7738	rs10101109	T	C	0.690771
GCST90027835	Gut microbiota abundance (k_Bacteria.p_Bacteroidetes.c_Bacteroidia.o_Bacteroidales.f_Bacteroidaceae.g_Bacteroides.s_Bacteroides_stercoris)	9	130977520	-0.100342	0.0210076	1.78414e-06	7738	rs3003597	G	C	0.643596
GCST90027836	Gut microbiota abundance (k_Bacteria.p_Bacteroidetes.c_Bacteroidia.o_Bacteroidales.f_Bacteroidaceae.g_Bacteroides.s_Bacteroides_thetaiotaomicron)	2	45855171	-0.0909832	0.0197315	4.00636e-06	7738	rs4405810	T	C	0.704113
GCST90027836	Gut microbiota abundance (k_Bacteria.p_Bacteroidetes.c_Bacteroidia.o_Bacteroidales.f_Bacteroidaceae.g_Bacteroides.s_Bacteroides_thetaiotaomicron)	4	163760671	-0.178567	0.0360015	7.04937e-07	7738	rs77761288	A	G	0.0693629
GCST90027836	Gut microbiota abundance (k_Bacteria.p_Bacteroidetes.c_Bacteroidia.o_Bacteroidales.f_Bacteroidaceae.g_Bacteroides.s_Bacteroides_thetaiotaomicron)	6	107573790	0.15339	0.0326079	2.55006e-06	7738	rs74500162	C	T	0.0911572
GCST90027836	Gut microbiota abundance (k_Bacteria.p_Bacteroidetes.c_Bacteroidia.o_Bacteroidales.f_Bacteroidaceae.g_Bacteroides.s_Bacteroides_thetaiotaomicron)	6	217062	0.190637	0.0391636	1.12907e-06	7738	rs72833501	T	C	0.0579915
GCST90027836	Gut microbiota abundance (k_Bacteria.p_Bacteroidetes.c_Bacteroidia.o_Bacteroidales.f_Bacteroidaceae.g_Bacteroides.s_Bacteroides_thetaiotaomicron)	7	39816277	-0.117849	0.0249058	2.22531e-06	7738	rs1811207	G	A	0.829355
GCST90027836	Gut microbiota abundance (k_Bacteria.p_Bacteroidetes.c_Bacteroidia.o_Bacteroidales.f_Bacteroidaceae.g_Bacteroides.s_Bacteroides_thetaiotaomicron)	14	83577146	-0.0936504	0.0208602	7.14167e-06	7738	rs10144174	A	T	0.730158
GCST90027836	Gut microbiota abundance (k_Bacteria.p_Bacteroidetes.c_Bacteroidia.o_Bacteroidales.f_Bacteroidaceae.g_Bacteroides.s_Bacteroides_thetaiotaomicron)	17	10007092	-0.095204	0.0208389	4.91077e-06	7738	rs12938892	G	A	0.36877
GCST90027836	Gut microbiota abundance (k_Bacteria.p_Bacteroidetes.c_Bacteroidia.o_Bacteroidales.f_Bacteroidaceae.g_Bacteroides.s_Bacteroides_thetaiotaomicron)	20	59629320	0.107775	0.021175	3.58625e-07	7738	rs62199113	T	A	0.251897
GCST90027837	Gut microbiota abundance (k_Bacteria.p_Bacteroidetes.c_Bacteroidia.o_Bacteroidales.f_Bacteroidaceae.g_Bacteroides.s_Bacteroides_uniformis)	1	244471371	0.0794256	0.0179132	9.2538e-06	7738	rs6694880	G	C	0.350399
GCST90027837	Gut microbiota abundance (k_Bacteria.p_Bacteroidetes.c_Bacteroidia.o_Bacteroidales.f_Bacteroidaceae.g_Bacteroides.s_Bacteroides_uniformis)	6	41378487	-0.117475	0.0251846	3.09293e-06	7738	rs12209689	T	C	0.125234
GCST90027837	Gut microbiota abundance (k_Bacteria.p_Bacteroidetes.c_Bacteroidia.o_Bacteroidales.f_Bacteroidaceae.g_Bacteroides.s_Bacteroides_uniformis)	8	137699220	0.156692	0.0341991	4.61063e-06	7738	rs140675300	G	C	0.068631
GCST90027837	Gut microbiota abundance (k_Bacteria.p_Bacteroidetes.c_Bacteroidia.o_Bacteroidales.f_Bacteroidaceae.g_Bacteroides.s_Bacteroides_uniformis)	8	58204133	-0.144601	0.0327133	9.85848e-06	7738	rs78786599	T	C	0.0706422
GCST90027837	Gut microbiota abundance (k_Bacteria.p_Bacteroidetes.c_Bacteroidia.o_Bacteroidales.f_Bacteroidaceae.g_Bacteroides.s_Bacteroides_uniformis)	11	4830320	0.0798486	0.0174522	4.75587e-06	7738	rs1865283	G	A	0.65794
GCST90027837	Gut microbiota abundance (k_Bacteria.p_Bacteroidetes.c_Bacteroidia.o_Bacteroidales.f_Bacteroidaceae.g_Bacteroides.s_Bacteroides_uniformis)	11	46188386	0.11295	0.0255679	9.97792e-06	7738	rs140914801	A	G	0.116664
GCST90027837	Gut microbiota abundance (k_Bacteria.p_Bacteroidetes.c_Bacteroidia.o_Bacteroidales.f_Bacteroidaceae.g_Bacteroides.s_Bacteroides_uniformis)	12	39538134	-0.106241	0.0233689	5.4611e-06	7738	rs11170859	C	T	0.141612
GCST90027837	Gut microbiota abundance (k_Bacteria.p_Bacteroidetes.c_Bacteroidia.o_Bacteroidales.f_Bacteroidaceae.g_Bacteroides.s_Bacteroides_uniformis)	13	88174396	0.0811147	0.0177843	5.09038e-06	7738	rs61960721	T	G	0.330124
GCST90027838	Gut microbiota abundance (k_Bacteria.p_Bacteroidetes.c_Bacteroidia.o_Bacteroidales.f_Bacteroidaceae.g_Bacteroides.s_Bacteroides_vulgatus)	2	57276048	0.0886546	0.0189872	3.0242e-06	7738	rs56282904	G	A	0.2577
GCST90027838	Gut microbiota abundance (k_Bacteria.p_Bacteroidetes.c_Bacteroidia.o_Bacteroidales.f_Bacteroidaceae.g_Bacteroides.s_Bacteroides_vulgatus)	2	15240601	-0.160154	0.036148	9.40156e-06	7738	rs6732796	T	A	0.0560728
GCST90027838	Gut microbiota abundance (k_Bacteria.p_Bacteroidetes.c_Bacteroidia.o_Bacteroidales.f_Bacteroidaceae.g_Bacteroides.s_Bacteroides_vulgatus)	3	69516937	0.0871456	0.0189414	4.20862e-06	7738	rs1498839	T	C	0.258826
GCST90027838	Gut microbiota abundance (k_Bacteria.p_Bacteroidetes.c_Bacteroidia.o_Bacteroidales.f_Bacteroidaceae.g_Bacteroides.s_Bacteroides_vulgatus)	6	16807562	0.0948871	0.0213763	9.04232e-06	7738	rs13193662	G	A	0.222041
GCST90027838	Gut microbiota abundance (k_Bacteria.p_Bacteroidetes.c_Bacteroidia.o_Bacteroidales.f_Bacteroidaceae.g_Bacteroides.s_Bacteroides_vulgatus)	8	132765741	0.105021	0.0237637	9.89874e-06	7738	rs1514626	T	C	0.139236
GCST90027838	Gut microbiota abundance (k_Bacteria.p_Bacteroidetes.c_Bacteroidia.o_Bacteroidales.f_Bacteroidaceae.g_Bacteroides.s_Bacteroides_vulgatus)	15	73669313	0.149921	0.0322005	3.22626e-06	7738	rs142222485	A	G	0.072205
GCST90027838	Gut microbiota abundance (k_Bacteria.p_Bacteroidetes.c_Bacteroidia.o_Bacteroidales.f_Bacteroidaceae.g_Bacteroides.s_Bacteroides_vulgatus)	16	115817	0.081255	0.0170316	1.83455e-06	7738	rs11646266	T	C	0.428434
GCST90027838	Gut microbiota abundance (k_Bacteria.p_Bacteroidetes.c_Bacteroidia.o_Bacteroidales.f_Bacteroidaceae.g_Bacteroides.s_Bacteroides_vulgatus)	20	16934650	-0.073067	0.01654	9.98045e-06	7738	rs6044532	C	T	0.463138
GCST90027839	Gut microbiota abundance (k_Bacteria.p_Bacteroidetes.c_Bacteroidia.o_Bacteroidales.f_Bacteroidaceae.g_Bacteroides.s_Bacteroides_xylanisolvens)	2	193015711	0.0967949	0.0200587	1.39592e-06	7738	rs1137722	C	T	0.444609
GCST90027839	Gut microbiota abundance (k_Bacteria.p_Bacteroidetes.c_Bacteroidia.o_Bacteroidales.f_Bacteroidaceae.g_Bacteroides.s_Bacteroides_xylanisolvens)	2	33380436	-0.0869066	0.019514	8.44637e-06	7738	rs17565877	G	C	0.497783
GCST90027839	Gut microbiota abundance (k_Bacteria.p_Bacteroidetes.c_Bacteroidia.o_Bacteroidales.f_Bacteroidaceae.g_Bacteroides.s_Bacteroides_xylanisolvens)	5	54891954	0.0951037	0.0210174	6.03949e-06	7738	rs7380390	C	T	0.657837
GCST90027839	Gut microbiota abundance (k_Bacteria.p_Bacteroidetes.c_Bacteroidia.o_Bacteroidales.f_Bacteroidaceae.g_Bacteroides.s_Bacteroides_xylanisolvens)	5	96941137	0.18282	0.0410783	8.56624e-06	7738	rs4869373	C	G	0.0617532
GCST90027839	Gut microbiota abundance (k_Bacteria.p_Bacteroidetes.c_Bacteroidia.o_Bacteroidales.f_Bacteroidaceae.g_Bacteroides.s_Bacteroides_xylanisolvens)	5	100809936	-0.112837	0.0250366	6.57885e-06	7738	rs463212	C	T	0.184172
GCST90027839	Gut microbiota abundance (k_Bacteria.p_Bacteroidetes.c_Bacteroidia.o_Bacteroidales.f_Bacteroidaceae.g_Bacteroides.s_Bacteroides_xylanisolvens)	6	168150936	0.152257	0.0284751	8.94026e-08	7738	rs111452233	A	G	0.135805
GCST90027839	Gut microbiota abundance (k_Bacteria.p_Bacteroidetes.c_Bacteroidia.o_Bacteroidales.f_Bacteroidaceae.g_Bacteroides.s_Bacteroides_xylanisolvens)	8	131196683	-0.100809	0.0222193	5.70558e-06	7738	rs4733774	C	A	0.244434
GCST90027839	Gut microbiota abundance (k_Bacteria.p_Bacteroidetes.c_Bacteroidia.o_Bacteroidales.f_Bacteroidaceae.g_Bacteroides.s_Bacteroides_xylanisolvens)	11	10489428	0.205696	0.0457741	6.9989e-06	7738	rs11522665	T	G	0.0501866
GCST90027839	Gut microbiota abundance (k_Bacteria.p_Bacteroidetes.c_Bacteroidia.o_Bacteroidales.f_Bacteroidaceae.g_Bacteroides.s_Bacteroides_xylanisolvens)	11	107894312	-0.119958	0.0260995	4.30358e-06	7738	rs12416788	G	A	0.163508
GCST90027839	Gut microbiota abundance (k_Bacteria.p_Bacteroidetes.c_Bacteroidia.o_Bacteroidales.f_Bacteroidaceae.g_Bacteroides.s_Bacteroides_xylanisolvens)	12	85018579	-0.0893192	0.0195497	4.90456e-06	7738	rs10862904	G	A	0.474561
GCST90027839	Gut microbiota abundance (k_Bacteria.p_Bacteroidetes.c_Bacteroidia.o_Bacteroidales.f_Bacteroidaceae.g_Bacteroides.s_Bacteroides_xylanisolvens)	16	20676354	0.186202	0.040302	3.83398e-06	7738	rs12443593	A	C	0.0608208
GCST90027839	Gut microbiota abundance (k_Bacteria.p_Bacteroidetes.c_Bacteroidia.o_Bacteroidales.f_Bacteroidaceae.g_Bacteroides.s_Bacteroides_xylanisolvens)	16	54060498	0.0945071	0.0213508	9.58186e-06	7738	rs2302675	A	G	0.296811
GCST90027839	Gut microbiota abundance (k_Bacteria.p_Bacteroidetes.c_Bacteroidia.o_Bacteroidales.f_Bacteroidaceae.g_Bacteroides.s_Bacteroides_xylanisolvens)	16	56645219	-0.201166	0.0424561	2.15616e-06	7738	rs34558519	G	A	0.0562161
GCST90027839	Gut microbiota abundance (k_Bacteria.p_Bacteroidetes.c_Bacteroidia.o_Bacteroidales.f_Bacteroidaceae.g_Bacteroides.s_Bacteroides_xylanisolvens)	19	57147233	0.194145	0.0400209	1.22786e-06	7738	rs117675525	T	G	0.0829501
GCST90027665	Gut microbiota abundance (k_Bacteria.p_Bacteroidetes.c_Bacteroidia.o_Bacteroidales.f_Bacteroidales_noname)	2	200881067	0.0828995	0.0180146	4.1888e-06	7738	rs3106091	C	T	0.680953
GCST90027665	Gut microbiota abundance (k_Bacteria.p_Bacteroidetes.c_Bacteroidia.o_Bacteroidales.f_Bacteroidales_noname)	2	228912194	0.0741667	0.0167806	9.87961e-06	7738	rs4294998	C	A	0.505929
GCST90027665	Gut microbiota abundance (k_Bacteria.p_Bacteroidetes.c_Bacteroidia.o_Bacteroidales.f_Bacteroidales_noname)	2	137536904	-0.0819963	0.0166902	8.97635e-07	7738	rs2465095	G	A	0.417237
GCST90027665	Gut microbiota abundance (k_Bacteria.p_Bacteroidetes.c_Bacteroidia.o_Bacteroidales.f_Bacteroidales_noname)	4	2706103	0.0749093	0.0168861	9.15778e-06	7738	rs55712042	G	A	0.536767
GCST90027665	Gut microbiota abundance (k_Bacteria.p_Bacteroidetes.c_Bacteroidia.o_Bacteroidales.f_Bacteroidales_noname)	7	36134000	0.131086	0.0296117	9.56313e-06	7738	rs2700958	A	G	0.0912533
GCST90027665	Gut microbiota abundance (k_Bacteria.p_Bacteroidetes.c_Bacteroidia.o_Bacteroidales.f_Bacteroidales_noname)	16	73660160	0.0866379	0.0178384	1.19281e-06	7738	rs12449080	G	C	0.664356
GCST90027665	Gut microbiota abundance (k_Bacteria.p_Bacteroidetes.c_Bacteroidia.o_Bacteroidales.f_Bacteroidales_noname)	17	65679135	-0.165436	0.0370076	7.80962e-06	7738	rs12602625	C	G	0.058124
GCST90027665	Gut microbiota abundance (k_Bacteria.p_Bacteroidetes.c_Bacteroidia.o_Bacteroidales.f_Bacteroidales_noname)	17	36156378	-0.0979307	0.0215629	5.582e-06	7738	rs2008778	A	C	0.219845
GCST90027665	Gut microbiota abundance (k_Bacteria.p_Bacteroidetes.c_Bacteroidia.o_Bacteroidales.f_Bacteroidales_noname)	19	46908968	0.0909857	0.0204096	8.27351e-06	7738	rs35445518	C	A	0.769202
GCST90027694	Gut microbiota abundance (k_Bacteria.p_Bacteroidetes.c_Bacteroidia.o_Bacteroidales.f_Bacteroidales_noname.g_Bacteroidales_noname)	2	228912194	0.0742452	0.016781	9.67253e-06	7738	rs4294998	C	A	0.505929
GCST90027694	Gut microbiota abundance (k_Bacteria.p_Bacteroidetes.c_Bacteroidia.o_Bacteroidales.f_Bacteroidales_noname.g_Bacteroidales_noname)	2	137536904	-0.081979	0.0166906	9.02942e-07	7738	rs2465095	G	A	0.417237
GCST90027694	Gut microbiota abundance (k_Bacteria.p_Bacteroidetes.c_Bacteroidia.o_Bacteroidales.f_Bacteroidales_noname.g_Bacteroidales_noname)	2	200881067	0.0829122	0.0180151	4.17686e-06	7738	rs3106091	C	T	0.680953
GCST90027694	Gut microbiota abundance (k_Bacteria.p_Bacteroidetes.c_Bacteroidia.o_Bacteroidales.f_Bacteroidales_noname.g_Bacteroidales_noname)	4	2706103	0.0749687	0.0168865	9.01384e-06	7738	rs55712042	G	A	0.536767
GCST90027694	Gut microbiota abundance (k_Bacteria.p_Bacteroidetes.c_Bacteroidia.o_Bacteroidales.f_Bacteroidales_noname.g_Bacteroidales_noname)	7	36134000	0.131146	0.0296124	9.47829e-06	7738	rs2700958	A	G	0.0912533
GCST90027694	Gut microbiota abundance (k_Bacteria.p_Bacteroidetes.c_Bacteroidia.o_Bacteroidales.f_Bacteroidales_noname.g_Bacteroidales_noname)	16	73660160	0.0865939	0.0178388	1.20851e-06	7738	rs12449080	G	C	0.664356
GCST90027694	Gut microbiota abundance (k_Bacteria.p_Bacteroidetes.c_Bacteroidia.o_Bacteroidales.f_Bacteroidales_noname.g_Bacteroidales_noname)	17	36156378	-0.0979854	0.0215634	5.51798e-06	7738	rs2008778	A	C	0.219845
GCST90027694	Gut microbiota abundance (k_Bacteria.p_Bacteroidetes.c_Bacteroidia.o_Bacteroidales.f_Bacteroidales_noname.g_Bacteroidales_noname)	17	65679135	-0.165344	0.0370085	7.90551e-06	7738	rs12602625	C	G	0.058124
GCST90027694	Gut microbiota abundance (k_Bacteria.p_Bacteroidetes.c_Bacteroidia.o_Bacteroidales.f_Bacteroidales_noname.g_Bacteroidales_noname)	19	46908968	0.0910549	0.0204101	8.14779e-06	7738	rs35445518	C	A	0.769202
GCST90027762	Gut microbiota abundance (k_Bacteria.p_Bacteroidetes.c_Bacteroidia.o_Bacteroidales.f_Bacteroidales_noname.g_Bacteroidales_noname.s_Bacteroidales_bacterium_ph8)	2	200897873	-0.0823321	0.0178522	3.99043e-06	7738	rs203770	C	T	0.32844
GCST90027762	Gut microbiota abundance (k_Bacteria.p_Bacteroidetes.c_Bacteroidia.o_Bacteroidales.f_Bacteroidales_noname.g_Bacteroidales_noname.s_Bacteroidales_bacterium_ph8)	2	137536904	-0.0817186	0.0166929	9.8098e-07	7738	rs2465095	G	A	0.417237
GCST90027762	Gut microbiota abundance (k_Bacteria.p_Bacteroidetes.c_Bacteroidia.o_Bacteroidales.f_Bacteroidales_noname.g_Bacteroidales_noname.s_Bacteroidales_bacterium_ph8)	4	2706103	0.0752817	0.0168888	8.2924e-06	7738	rs55712042	G	A	0.536767
GCST90027762	Gut microbiota abundance (k_Bacteria.p_Bacteroidetes.c_Bacteroidia.o_Bacteroidales.f_Bacteroidales_noname.g_Bacteroidales_noname.s_Bacteroidales_bacterium_ph8)	7	36134000	0.131635	0.0296165	8.80258e-06	7738	rs2700958	A	G	0.0912533
GCST90027762	Gut microbiota abundance (k_Bacteria.p_Bacteroidetes.c_Bacteroidia.o_Bacteroidales.f_Bacteroidales_noname.g_Bacteroidales_noname.s_Bacteroidales_bacterium_ph8)	16	73660160	0.086934	0.0178413	1.10118e-06	7738	rs12449080	G	C	0.664356
GCST90027762	Gut microbiota abundance (k_Bacteria.p_Bacteroidetes.c_Bacteroidia.o_Bacteroidales.f_Bacteroidales_noname.g_Bacteroidales_noname.s_Bacteroidales_bacterium_ph8)	17	65679135	-0.16527	0.0370136	8.0024e-06	7738	rs12602625	C	G	0.058124
GCST90027762	Gut microbiota abundance (k_Bacteria.p_Bacteroidetes.c_Bacteroidia.o_Bacteroidales.f_Bacteroidales_noname.g_Bacteroidales_noname.s_Bacteroidales_bacterium_ph8)	17	36156378	-0.0981686	0.0215664	5.31545e-06	7738	rs2008778	A	C	0.219845
GCST90027762	Gut microbiota abundance (k_Bacteria.p_Bacteroidetes.c_Bacteroidia.o_Bacteroidales.f_Bacteroidales_noname.g_Bacteroidales_noname.s_Bacteroidales_bacterium_ph8)	19	46908968	0.0910584	0.0204129	8.16451e-06	7738	rs35445518	C	A	0.769202
GCST90027666	Gut microbiota abundance (k_Bacteria.p_Bacteroidetes.c_Bacteroidia.o_Bacteroidales.f_Porphyromonadaceae)	1	153601828	-0.186507	0.0419988	8.96376e-06	7738	rs41265179	T	G	0.0513384
GCST90027666	Gut microbiota abundance (k_Bacteria.p_Bacteroidetes.c_Bacteroidia.o_Bacteroidales.f_Porphyromonadaceae)	2	42967871	-0.118275	0.0260257	5.50567e-06	7738	rs10166236	A	G	0.125028
GCST90027666	Gut microbiota abundance (k_Bacteria.p_Bacteroidetes.c_Bacteroidia.o_Bacteroidales.f_Porphyromonadaceae)	3	5766901	0.0761138	0.0168897	6.58961e-06	7738	rs1452703	A	G	0.375274
GCST90027666	Gut microbiota abundance (k_Bacteria.p_Bacteroidetes.c_Bacteroidia.o_Bacteroidales.f_Porphyromonadaceae)	3	42852207	0.0869101	0.0192953	6.66162e-06	7738	rs13070029	T	C	0.239247
GCST90027666	Gut microbiota abundance (k_Bacteria.p_Bacteroidetes.c_Bacteroidia.o_Bacteroidales.f_Porphyromonadaceae)	5	37861581	-0.119586	0.0259413	4.02893e-06	7738	rs1363927	A	G	0.108679
GCST90027666	Gut microbiota abundance (k_Bacteria.p_Bacteroidetes.c_Bacteroidia.o_Bacteroidales.f_Porphyromonadaceae)	7	21527320	-0.0775436	0.0170789	5.6172e-06	7738	rs12673975	A	G	0.640623
GCST90027666	Gut microbiota abundance (k_Bacteria.p_Bacteroidetes.c_Bacteroidia.o_Bacteroidales.f_Porphyromonadaceae)	7	41250331	0.0994314	0.0211827	2.67929e-06	7738	rs11979513	A	G	0.178196
GCST90027666	Gut microbiota abundance (k_Bacteria.p_Bacteroidetes.c_Bacteroidia.o_Bacteroidales.f_Porphyromonadaceae)	8	103530946	-0.0760192	0.0165391	4.30011e-06	7738	rs9694714	C	G	0.457009
GCST90027666	Gut microbiota abundance (k_Bacteria.p_Bacteroidetes.c_Bacteroidia.o_Bacteroidales.f_Porphyromonadaceae)	9	214864	0.0949108	0.0213119	8.45162e-06	7738	rs2236547	T	C	0.182002
GCST90027666	Gut microbiota abundance (k_Bacteria.p_Bacteroidetes.c_Bacteroidia.o_Bacteroidales.f_Porphyromonadaceae)	10	17428971	0.0761617	0.0165727	4.31479e-06	7738	rs366032	A	T	0.559106
GCST90027666	Gut microbiota abundance (k_Bacteria.p_Bacteroidetes.c_Bacteroidia.o_Bacteroidales.f_Porphyromonadaceae)	11	80099803	0.0958694	0.0215746	8.84545e-06	7738	rs2448269	T	C	0.191151
GCST90027666	Gut microbiota abundance (k_Bacteria.p_Bacteroidetes.c_Bacteroidia.o_Bacteroidales.f_Porphyromonadaceae)	11	13918589	0.108593	0.0235475	3.99485e-06	7738	rs56238206	A	G	0.144547
GCST90027666	Gut microbiota abundance (k_Bacteria.p_Bacteroidetes.c_Bacteroidia.o_Bacteroidales.f_Porphyromonadaceae)	11	117811167	-0.0733528	0.0164864	8.61569e-06	7738	rs3863318	C	A	0.56509
GCST90027666	Gut microbiota abundance (k_Bacteria.p_Bacteroidetes.c_Bacteroidia.o_Bacteroidales.f_Porphyromonadaceae)	13	70868010	0.0747894	0.0165338	6.08457e-06	7738	rs9542263	C	T	0.536238
GCST90027666	Gut microbiota abundance (k_Bacteria.p_Bacteroidetes.c_Bacteroidia.o_Bacteroidales.f_Porphyromonadaceae)	18	71518679	-0.0726766	0.0164463	9.91494e-06	7738	rs12456364	A	G	0.496351
GCST90027666	Gut microbiota abundance (k_Bacteria.p_Bacteroidetes.c_Bacteroidia.o_Bacteroidales.f_Porphyromonadaceae)	21	47581835	0.128026	0.0277397	3.92636e-06	7738	rs113710653	T	C	0.0952181
GCST90027666	Gut microbiota abundance (k_Bacteria.p_Bacteroidetes.c_Bacteroidia.o_Bacteroidales.f_Porphyromonadaceae)	21	28126167	-0.0885771	0.019507	5.60467e-06	7738	rs1109499	G	C	0.253967
GCST90027666	Gut microbiota abundance (k_Bacteria.p_Bacteroidetes.c_Bacteroidia.o_Bacteroidales.f_Porphyromonadaceae)	22	48762687	0.108883	0.0240491	5.96719e-06	7738	rs5767121	T	G	0.132134
GCST90027695	Gut microbiota abundance (k_Bacteria.p_Bacteroidetes.c_Bacteroidia.o_Bacteroidales.f_Porphyromonadaceae.g_Barnesiella)	1	175415285	0.136187	0.0296879	4.49024e-06	7738	rs78335793	T	C	0.0949423
GCST90027695	Gut microbiota abundance (k_Bacteria.p_Bacteroidetes.c_Bacteroidia.o_Bacteroidales.f_Porphyromonadaceae.g_Barnesiella)	2	127772373	-0.0790905	0.017334	5.04882e-06	7738	rs67396441	T	C	0.385942
GCST90027695	Gut microbiota abundance (k_Bacteria.p_Bacteroidetes.c_Bacteroidia.o_Bacteroidales.f_Porphyromonadaceae.g_Barnesiella)	2	38063634	0.153567	0.0333456	4.11822e-06	7738	rs62135856	A	G	0.0776336
GCST90027695	Gut microbiota abundance (k_Bacteria.p_Bacteroidetes.c_Bacteroidia.o_Bacteroidales.f_Porphyromonadaceae.g_Barnesiella)	3	109435292	-0.189927	0.0427222	8.76415e-06	7738	rs115004061	T	C	0.0506658
GCST90027695	Gut microbiota abundance (k_Bacteria.p_Bacteroidetes.c_Bacteroidia.o_Bacteroidales.f_Porphyromonadaceae.g_Barnesiella)	4	106433814	-0.158181	0.0340512	3.39461e-06	7738	rs10026787	C	T	0.0698756
GCST90027695	Gut microbiota abundance (k_Bacteria.p_Bacteroidetes.c_Bacteroidia.o_Bacteroidales.f_Porphyromonadaceae.g_Barnesiella)	4	32616774	0.0829432	0.0179741	3.93849e-06	7738	rs9884588	T	C	0.370832
GCST90027695	Gut microbiota abundance (k_Bacteria.p_Bacteroidetes.c_Bacteroidia.o_Bacteroidales.f_Porphyromonadaceae.g_Barnesiella)	6	167939982	-0.109842	0.0209364	1.55042e-07	7738	rs6920861	C	T	0.253827
GCST90027695	Gut microbiota abundance (k_Bacteria.p_Bacteroidetes.c_Bacteroidia.o_Bacteroidales.f_Porphyromonadaceae.g_Barnesiella)	8	3804085	0.169254	0.0349493	1.27991e-06	7738	rs74448867	G	A	0.0685882
GCST90027695	Gut microbiota abundance (k_Bacteria.p_Bacteroidetes.c_Bacteroidia.o_Bacteroidales.f_Porphyromonadaceae.g_Barnesiella)	9	79234647	0.100913	0.0222596	5.80243e-06	7738	rs700801	A	G	0.81313
GCST90027695	Gut microbiota abundance (k_Bacteria.p_Bacteroidetes.c_Bacteroidia.o_Bacteroidales.f_Porphyromonadaceae.g_Barnesiella)	12	31033659	0.177111	0.0400405	9.72053e-06	7738	rs118183316	A	G	0.0517068
GCST90027695	Gut microbiota abundance (k_Bacteria.p_Bacteroidetes.c_Bacteroidia.o_Bacteroidales.f_Porphyromonadaceae.g_Barnesiella)	14	104767703	0.0814204	0.0183917	9.55476e-06	7738	rs11851037	T	C	0.318062
GCST90027695	Gut microbiota abundance (k_Bacteria.p_Bacteroidetes.c_Bacteroidia.o_Bacteroidales.f_Porphyromonadaceae.g_Barnesiella)	15	77314031	-0.107635	0.0224718	1.66982e-06	7738	rs8029854	C	T	0.811072
GCST90027695	Gut microbiota abundance (k_Bacteria.p_Bacteroidetes.c_Bacteroidia.o_Bacteroidales.f_Porphyromonadaceae.g_Barnesiella)	15	101902700	0.0941197	0.0205927	4.86463e-06	7738	rs1078988	C	T	0.257608
GCST90027695	Gut microbiota abundance (k_Bacteria.p_Bacteroidetes.c_Bacteroidia.o_Bacteroidales.f_Porphyromonadaceae.g_Barnesiella)	22	45256730	0.161612	0.0350091	3.90652e-06	7738	rs34437635	T	C	0.072341
GCST90027763	Gut microbiota abundance (k_Bacteria.p_Bacteroidetes.c_Bacteroidia.o_Bacteroidales.f_Porphyromonadaceae.g_Barnesiella.s_Barnesiella_intestinihominis)	1	175415285	0.134728	0.0296875	5.67401e-06	7738	rs78335793	T	C	0.0949423
GCST90027763	Gut microbiota abundance (k_Bacteria.p_Bacteroidetes.c_Bacteroidia.o_Bacteroidales.f_Porphyromonadaceae.g_Barnesiella.s_Barnesiella_intestinihominis)	2	127772373	-0.078774	0.0173338	5.50567e-06	7738	rs67396441	T	C	0.385942
GCST90027763	Gut microbiota abundance (k_Bacteria.p_Bacteroidetes.c_Bacteroidia.o_Bacteroidales.f_Porphyromonadaceae.g_Barnesiella.s_Barnesiella_intestinihominis)	2	38063634	0.153113	0.0333452	4.39562e-06	7738	rs62135856	A	G	0.0776336
GCST90027763	Gut microbiota abundance (k_Bacteria.p_Bacteroidetes.c_Bacteroidia.o_Bacteroidales.f_Porphyromonadaceae.g_Barnesiella.s_Barnesiella_intestinihominis)	3	109435292	-0.189853	0.0427218	8.83304e-06	7738	rs115004061	T	C	0.0506658
GCST90027763	Gut microbiota abundance (k_Bacteria.p_Bacteroidetes.c_Bacteroidia.o_Bacteroidales.f_Porphyromonadaceae.g_Barnesiella.s_Barnesiella_intestinihominis)	3	65846859	0.0813722	0.0183979	9.73778e-06	7738	rs2132254	T	C	0.5894
GCST90027763	Gut microbiota abundance (k_Bacteria.p_Bacteroidetes.c_Bacteroidia.o_Bacteroidales.f_Porphyromonadaceae.g_Barnesiella.s_Barnesiella_intestinihominis)	4	32616774	0.0829817	0.0179739	3.89718e-06	7738	rs9884588	T	C	0.370832
GCST90027763	Gut microbiota abundance (k_Bacteria.p_Bacteroidetes.c_Bacteroidia.o_Bacteroidales.f_Porphyromonadaceae.g_Barnesiella.s_Barnesiella_intestinihominis)	4	106433814	-0.15714	0.0340508	3.93333e-06	7738	rs10026787	C	T	0.0698756
GCST90027763	Gut microbiota abundance (k_Bacteria.p_Bacteroidetes.c_Bacteroidia.o_Bacteroidales.f_Porphyromonadaceae.g_Barnesiella.s_Barnesiella_intestinihominis)	6	167939982	-0.111339	0.0209362	1.04904e-07	7738	rs6920861	C	T	0.253827
GCST90027763	Gut microbiota abundance (k_Bacteria.p_Bacteroidetes.c_Bacteroidia.o_Bacteroidales.f_Porphyromonadaceae.g_Barnesiella.s_Barnesiella_intestinihominis)	8	3804085	0.168486	0.0349489	1.42903e-06	7738	rs74448867	G	A	0.0685882
GCST90027763	Gut microbiota abundance (k_Bacteria.p_Bacteroidetes.c_Bacteroidia.o_Bacteroidales.f_Porphyromonadaceae.g_Barnesiella.s_Barnesiella_intestinihominis)	9	79234647	0.100962	0.0222594	5.74156e-06	7738	rs700801	A	G	0.81313
GCST90027763	Gut microbiota abundance (k_Bacteria.p_Bacteroidetes.c_Bacteroidia.o_Bacteroidales.f_Porphyromonadaceae.g_Barnesiella.s_Barnesiella_intestinihominis)	15	77314031	-0.109071	0.0224716	1.21163e-06	7738	rs8029854	C	T	0.811072
GCST90027763	Gut microbiota abundance (k_Bacteria.p_Bacteroidetes.c_Bacteroidia.o_Bacteroidales.f_Porphyromonadaceae.g_Barnesiella.s_Barnesiella_intestinihominis)	15	101902700	0.0935179	0.0205925	5.58908e-06	7738	rs1078988	C	T	0.257608
GCST90027763	Gut microbiota abundance (k_Bacteria.p_Bacteroidetes.c_Bacteroidia.o_Bacteroidales.f_Porphyromonadaceae.g_Barnesiella.s_Barnesiella_intestinihominis)	22	45256730	0.161911	0.0350088	3.74861e-06	7738	rs34437635	T	C	0.072341
GCST90027696	Gut microbiota abundance (k_Bacteria.p_Bacteroidetes.c_Bacteroidia.o_Bacteroidales.f_Porphyromonadaceae.g_Coprobacter)	4	177157192	0.194892	0.0414986	2.64844e-06	7738	rs75238635	A	G	0.0856002
GCST90027696	Gut microbiota abundance (k_Bacteria.p_Bacteroidetes.c_Bacteroidia.o_Bacteroidales.f_Porphyromonadaceae.g_Coprobacter)	7	147486250	-0.138203	0.0305287	5.98301e-06	7738	rs112428203	T	C	0.174616
GCST90027696	Gut microbiota abundance (k_Bacteria.p_Bacteroidetes.c_Bacteroidia.o_Bacteroidales.f_Porphyromonadaceae.g_Coprobacter)	11	47363215	-0.122751	0.0241408	3.6801e-07	7738	rs2697923	T	G	0.651908
GCST90027696	Gut microbiota abundance (k_Bacteria.p_Bacteroidetes.c_Bacteroidia.o_Bacteroidales.f_Porphyromonadaceae.g_Coprobacter)	12	20347763	-0.134295	0.0289879	3.60745e-06	7738	rs1896610	A	G	0.202817
GCST90027696	Gut microbiota abundance (k_Bacteria.p_Bacteroidetes.c_Bacteroidia.o_Bacteroidales.f_Porphyromonadaceae.g_Coprobacter)	13	59329981	0.171616	0.0334868	2.97687e-07	7738	rs79594952	G	A	0.146863
GCST90027696	Gut microbiota abundance (k_Bacteria.p_Bacteroidetes.c_Bacteroidia.o_Bacteroidales.f_Porphyromonadaceae.g_Coprobacter)	17	21062412	-0.125955	0.0237103	1.08288e-07	7738	rs12232484	C	T	0.445343
GCST90027696	Gut microbiota abundance (k_Bacteria.p_Bacteroidetes.c_Bacteroidia.o_Bacteroidales.f_Porphyromonadaceae.g_Coprobacter)	19	21799037	0.114302	0.024484	3.03473e-06	7738	rs12463384	A	C	0.373021
GCST90027764	Gut microbiota abundance (k_Bacteria.p_Bacteroidetes.c_Bacteroidia.o_Bacteroidales.f_Porphyromonadaceae.g_Coprobacter.s_Coprobacter_fastidiosus)	4	177157192	0.196849	0.0415042	2.10717e-06	7738	rs75238635	A	G	0.0856002
GCST90027764	Gut microbiota abundance (k_Bacteria.p_Bacteroidetes.c_Bacteroidia.o_Bacteroidales.f_Porphyromonadaceae.g_Coprobacter.s_Coprobacter_fastidiosus)	7	147486250	-0.139492	0.0305328	4.90998e-06	7738	rs112428203	T	C	0.174616
GCST90027764	Gut microbiota abundance (k_Bacteria.p_Bacteroidetes.c_Bacteroidia.o_Bacteroidales.f_Porphyromonadaceae.g_Coprobacter.s_Coprobacter_fastidiosus)	11	47363215	-0.122603	0.024144	3.81435e-07	7738	rs2697923	T	G	0.651908
GCST90027764	Gut microbiota abundance (k_Bacteria.p_Bacteroidetes.c_Bacteroidia.o_Bacteroidales.f_Porphyromonadaceae.g_Coprobacter.s_Coprobacter_fastidiosus)	12	20347763	-0.134792	0.0289918	3.33027e-06	7738	rs1896610	A	G	0.202817
GCST90027764	Gut microbiota abundance (k_Bacteria.p_Bacteroidetes.c_Bacteroidia.o_Bacteroidales.f_Porphyromonadaceae.g_Coprobacter.s_Coprobacter_fastidiosus)	13	59329981	0.171836	0.0334913	2.88556e-07	7738	rs79594952	G	A	0.146863
GCST90027764	Gut microbiota abundance (k_Bacteria.p_Bacteroidetes.c_Bacteroidia.o_Bacteroidales.f_Porphyromonadaceae.g_Coprobacter.s_Coprobacter_fastidiosus)	17	21062412	-0.125506	0.0237135	1.20587e-07	7738	rs12232484	C	T	0.445343
GCST90027764	Gut microbiota abundance (k_Bacteria.p_Bacteroidetes.c_Bacteroidia.o_Bacteroidales.f_Porphyromonadaceae.g_Coprobacter.s_Coprobacter_fastidiosus)	19	21799037	0.113367	0.0244873	3.66294e-06	7738	rs12463384	A	C	0.373021
GCST90027697	Gut microbiota abundance (k_Bacteria.p_Bacteroidetes.c_Bacteroidia.o_Bacteroidales.f_Porphyromonadaceae.g_Odoribacter)	2	239062898	-0.0927844	0.0209782	9.73868e-06	7738	rs935417	T	A	0.725202
GCST90027697	Gut microbiota abundance (k_Bacteria.p_Bacteroidetes.c_Bacteroidia.o_Bacteroidales.f_Porphyromonadaceae.g_Odoribacter)	4	187448960	0.157775	0.0309694	3.49607e-07	7738	rs28376149	T	C	0.0975091
GCST90027697	Gut microbiota abundance (k_Bacteria.p_Bacteroidetes.c_Bacteroidia.o_Bacteroidales.f_Porphyromonadaceae.g_Odoribacter)	5	31836038	0.147009	0.0327317	7.07783e-06	7738	rs17507951	A	T	0.0808123
GCST90027697	Gut microbiota abundance (k_Bacteria.p_Bacteroidetes.c_Bacteroidia.o_Bacteroidales.f_Porphyromonadaceae.g_Odoribacter)	6	159257260	-0.143232	0.03221	8.71565e-06	7738	rs3103001	A	G	0.0795639
GCST90027697	Gut microbiota abundance (k_Bacteria.p_Bacteroidetes.c_Bacteroidia.o_Bacteroidales.f_Porphyromonadaceae.g_Odoribacter)	6	113786052	-0.0929431	0.0184464	4.69105e-07	7738	rs58045871	A	G	0.331563
GCST90027697	Gut microbiota abundance (k_Bacteria.p_Bacteroidetes.c_Bacteroidia.o_Bacteroidales.f_Porphyromonadaceae.g_Odoribacter)	7	17192045	-0.119584	0.025812	3.60612e-06	7738	rs6461301	T	G	0.141321
GCST90027697	Gut microbiota abundance (k_Bacteria.p_Bacteroidetes.c_Bacteroidia.o_Bacteroidales.f_Porphyromonadaceae.g_Odoribacter)	8	3925283	0.0835739	0.0185211	6.41121e-06	7738	rs1035637	G	A	0.65561
GCST90027697	Gut microbiota abundance (k_Bacteria.p_Bacteroidetes.c_Bacteroidia.o_Bacteroidales.f_Porphyromonadaceae.g_Odoribacter)	9	12307408	0.110016	0.0242636	5.78189e-06	7738	rs71492034	G	A	0.157811
GCST90027697	Gut microbiota abundance (k_Bacteria.p_Bacteroidetes.c_Bacteroidia.o_Bacteroidales.f_Porphyromonadaceae.g_Odoribacter)	10	68372621	-0.0806683	0.0176145	4.65715e-06	7738	rs2605503	T	C	0.524082
GCST90027697	Gut microbiota abundance (k_Bacteria.p_Bacteroidetes.c_Bacteroidia.o_Bacteroidales.f_Porphyromonadaceae.g_Odoribacter)	12	104145546	-0.169244	0.0364694	3.47208e-06	7738	rs2374247	T	C	0.935409
GCST90027697	Gut microbiota abundance (k_Bacteria.p_Bacteroidetes.c_Bacteroidia.o_Bacteroidales.f_Porphyromonadaceae.g_Odoribacter)	12	2053076	0.0812445	0.01747	3.31101e-06	7738	rs7298214	G	A	0.49855
GCST90027765	Gut microbiota abundance (k_Bacteria.p_Bacteroidetes.c_Bacteroidia.o_Bacteroidales.f_Porphyromonadaceae.g_Odoribacter.s_Odoribacter_splanchnicus)	3	42925008	0.109896	0.0208761	1.40812e-07	7738	rs13096936	G	A	0.289539
GCST90027765	Gut microbiota abundance (k_Bacteria.p_Bacteroidetes.c_Bacteroidia.o_Bacteroidales.f_Porphyromonadaceae.g_Odoribacter.s_Odoribacter_splanchnicus)	4	180655477	0.0862234	0.0189004	5.06746e-06	7738	rs2383400	A	G	0.525855
GCST90027765	Gut microbiota abundance (k_Bacteria.p_Bacteroidetes.c_Bacteroidia.o_Bacteroidales.f_Porphyromonadaceae.g_Odoribacter.s_Odoribacter_splanchnicus)	5	37814102	-0.103454	0.0234163	9.96047e-06	7738	rs11111	C	T	0.183291
GCST90027765	Gut microbiota abundance (k_Bacteria.p_Bacteroidetes.c_Bacteroidia.o_Bacteroidales.f_Porphyromonadaceae.g_Odoribacter.s_Odoribacter_splanchnicus)	6	68516989	-0.187932	0.0419932	7.63045e-06	7738	rs76880769	A	G	0.0558398
GCST90027765	Gut microbiota abundance (k_Bacteria.p_Bacteroidetes.c_Bacteroidia.o_Bacteroidales.f_Porphyromonadaceae.g_Odoribacter.s_Odoribacter_splanchnicus)	7	186119	0.0851714	0.0187403	5.49819e-06	7738	rs6583351	C	T	0.514788
GCST90027765	Gut microbiota abundance (k_Bacteria.p_Bacteroidetes.c_Bacteroidia.o_Bacteroidales.f_Porphyromonadaceae.g_Odoribacter.s_Odoribacter_splanchnicus)	8	125596990	0.130826	0.0292709	7.84133e-06	7738	rs7011780	C	A	0.11191
GCST90027765	Gut microbiota abundance (k_Bacteria.p_Bacteroidetes.c_Bacteroidia.o_Bacteroidales.f_Porphyromonadaceae.g_Odoribacter.s_Odoribacter_splanchnicus)	9	81809148	-0.0842361	0.0187999	7.44081e-06	7738	rs7019674	C	T	0.49146
GCST90027765	Gut microbiota abundance (k_Bacteria.p_Bacteroidetes.c_Bacteroidia.o_Bacteroidales.f_Porphyromonadaceae.g_Odoribacter.s_Odoribacter_splanchnicus)	12	2075984	0.0905437	0.0184222	8.88158e-07	7738	rs2470427	T	C	0.487964
GCST90027765	Gut microbiota abundance (k_Bacteria.p_Bacteroidetes.c_Bacteroidia.o_Bacteroidales.f_Porphyromonadaceae.g_Odoribacter.s_Odoribacter_splanchnicus)	15	46935830	-0.0921548	0.0185091	6.39529e-07	7738	rs495710	T	C	0.472152
GCST90027765	Gut microbiota abundance (k_Bacteria.p_Bacteroidetes.c_Bacteroidia.o_Bacteroidales.f_Porphyromonadaceae.g_Odoribacter.s_Odoribacter_splanchnicus)	16	66912905	-0.0880651	0.0187815	2.74631e-06	7738	rs152172	T	C	0.420097
GCST90027765	Gut microbiota abundance (k_Bacteria.p_Bacteroidetes.c_Bacteroidia.o_Bacteroidales.f_Porphyromonadaceae.g_Odoribacter.s_Odoribacter_splanchnicus)	16	87943237	0.191045	0.0422441	6.11421e-06	7738	rs117633633	A	G	0.0686066
GCST90027765	Gut microbiota abundance (k_Bacteria.p_Bacteroidetes.c_Bacteroidia.o_Bacteroidales.f_Porphyromonadaceae.g_Odoribacter.s_Odoribacter_splanchnicus)	17	37804675	-0.201543	0.0417131	1.35407e-06	7738	rs74682567	G	A	0.0650097
GCST90027765	Gut microbiota abundance (k_Bacteria.p_Bacteroidetes.c_Bacteroidia.o_Bacteroidales.f_Porphyromonadaceae.g_Odoribacter.s_Odoribacter_splanchnicus)	20	61629312	-0.172843	0.0389841	9.26382e-06	7738	rs73619447	T	C	0.0602449
GCST90027765	Gut microbiota abundance (k_Bacteria.p_Bacteroidetes.c_Bacteroidia.o_Bacteroidales.f_Porphyromonadaceae.g_Odoribacter.s_Odoribacter_splanchnicus)	22	33176834	0.101205	0.0224536	6.56538e-06	7738	rs5754282	C	A	0.227051
GCST90027698	Gut microbiota abundance (k_Bacteria.p_Bacteroidetes.c_Bacteroidia.o_Bacteroidales.f_Porphyromonadaceae.g_Parabacteroides)	3	175195490	0.148535	0.0333148	8.25201e-06	7738	rs16848174	G	C	0.0675263
GCST90027698	Gut microbiota abundance (k_Bacteria.p_Bacteroidetes.c_Bacteroidia.o_Bacteroidales.f_Porphyromonadaceae.g_Parabacteroides)	5	176757950	-0.116962	0.0257372	5.50744e-06	7738	rs12657206	A	G	0.131426
GCST90027698	Gut microbiota abundance (k_Bacteria.p_Bacteroidetes.c_Bacteroidia.o_Bacteroidales.f_Porphyromonadaceae.g_Parabacteroides)	6	166531345	0.0819775	0.0178218	4.22795e-06	7738	rs6910508	A	G	0.324371
GCST90027698	Gut microbiota abundance (k_Bacteria.p_Bacteroidetes.c_Bacteroidia.o_Bacteroidales.f_Porphyromonadaceae.g_Parabacteroides)	7	104500549	0.0880518	0.0190049	3.60189e-06	7738	rs17706792	G	A	0.283512
GCST90027698	Gut microbiota abundance (k_Bacteria.p_Bacteroidetes.c_Bacteroidia.o_Bacteroidales.f_Porphyromonadaceae.g_Parabacteroides)	9	97061771	0.0776497	0.0170857	5.50111e-06	7738	rs9409512	A	G	0.400457
GCST90027698	Gut microbiota abundance (k_Bacteria.p_Bacteroidetes.c_Bacteroidia.o_Bacteroidales.f_Porphyromonadaceae.g_Parabacteroides)	10	36487049	0.0972865	0.0218412	8.41802e-06	7738	rs315588	T	C	0.183821
GCST90027698	Gut microbiota abundance (k_Bacteria.p_Bacteroidetes.c_Bacteroidia.o_Bacteroidales.f_Porphyromonadaceae.g_Parabacteroides)	10	29866909	0.0764387	0.0168408	5.65458e-06	7738	rs9663125	T	G	0.434982
GCST90027698	Gut microbiota abundance (k_Bacteria.p_Bacteroidetes.c_Bacteroidia.o_Bacteroidales.f_Porphyromonadaceae.g_Parabacteroides)	11	102357529	0.0928494	0.0205642	6.32878e-06	7738	rs541877	G	A	0.209692
GCST90027698	Gut microbiota abundance (k_Bacteria.p_Bacteroidetes.c_Bacteroidia.o_Bacteroidales.f_Porphyromonadaceae.g_Parabacteroides)	11	13918589	0.113252	0.0240443	2.47531e-06	7738	rs56238206	A	G	0.144301
GCST90027698	Gut microbiota abundance (k_Bacteria.p_Bacteroidetes.c_Bacteroidia.o_Bacteroidales.f_Porphyromonadaceae.g_Parabacteroides)	11	130448209	0.128011	0.0284243	6.68205e-06	7738	rs11603389	G	C	0.096049
GCST90027698	Gut microbiota abundance (k_Bacteria.p_Bacteroidetes.c_Bacteroidia.o_Bacteroidales.f_Porphyromonadaceae.g_Parabacteroides)	17	48273903	-0.128672	0.0281575	4.88394e-06	7738	rs17639446	C	A	0.121318
GCST90027698	Gut microbiota abundance (k_Bacteria.p_Bacteroidetes.c_Bacteroidia.o_Bacteroidales.f_Porphyromonadaceae.g_Parabacteroides)	19	46910130	0.0813916	0.0179671	5.89766e-06	7738	rs11083824	G	C	0.65056
GCST90027698	Gut microbiota abundance (k_Bacteria.p_Bacteroidetes.c_Bacteroidia.o_Bacteroidales.f_Porphyromonadaceae.g_Parabacteroides)	21	29126637	-0.101857	0.0217912	2.95046e-06	7738	rs10854303	G	A	0.80931
GCST90027766	Gut microbiota abundance (k_Bacteria.p_Bacteroidetes.c_Bacteroidia.o_Bacteroidales.f_Porphyromonadaceae.g_Parabacteroides.s_Parabacteroides_distasonis)	1	166377590	-0.0827271	0.0185553	8.25658e-06	7738	rs6688656	G	T	0.57415
GCST90027766	Gut microbiota abundance (k_Bacteria.p_Bacteroidetes.c_Bacteroidia.o_Bacteroidales.f_Porphyromonadaceae.g_Parabacteroides.s_Parabacteroides_distasonis)	3	140418	-0.216031	0.0401629	7.4948e-08	7738	rs62227335	T	C	0.0539575
GCST90027766	Gut microbiota abundance (k_Bacteria.p_Bacteroidetes.c_Bacteroidia.o_Bacteroidales.f_Porphyromonadaceae.g_Parabacteroides.s_Parabacteroides_distasonis)	6	79910280	0.0862921	0.0183785	2.66262e-06	7738	rs9343883	G	A	0.505281
GCST90027766	Gut microbiota abundance (k_Bacteria.p_Bacteroidetes.c_Bacteroidia.o_Bacteroidales.f_Porphyromonadaceae.g_Parabacteroides.s_Parabacteroides_distasonis)	7	46173126	-0.0869376	0.0192049	5.98715e-06	7738	rs6970565	C	T	0.371978
GCST90027766	Gut microbiota abundance (k_Bacteria.p_Bacteroidetes.c_Bacteroidia.o_Bacteroidales.f_Porphyromonadaceae.g_Parabacteroides.s_Parabacteroides_distasonis)	7	18634822	0.09487	0.0208954	5.61888e-06	7738	rs3814989	C	T	0.25714
GCST90027766	Gut microbiota abundance (k_Bacteria.p_Bacteroidetes.c_Bacteroidia.o_Bacteroidales.f_Porphyromonadaceae.g_Parabacteroides.s_Parabacteroides_distasonis)	7	1025533	0.10494	0.0220496	1.94294e-06	7738	rs3735683	T	C	0.21672
GCST90027766	Gut microbiota abundance (k_Bacteria.p_Bacteroidetes.c_Bacteroidia.o_Bacteroidales.f_Porphyromonadaceae.g_Parabacteroides.s_Parabacteroides_distasonis)	9	105974249	-0.0868403	0.0191875	6.01478e-06	7738	rs7853135	C	T	0.660589
GCST90027766	Gut microbiota abundance (k_Bacteria.p_Bacteroidetes.c_Bacteroidia.o_Bacteroidales.f_Porphyromonadaceae.g_Parabacteroides.s_Parabacteroides_distasonis)	16	69943500	-0.187154	0.0388118	1.42059e-06	7738	rs60248492	G	C	0.0602122
GCST90027766	Gut microbiota abundance (k_Bacteria.p_Bacteroidetes.c_Bacteroidia.o_Bacteroidales.f_Porphyromonadaceae.g_Parabacteroides.s_Parabacteroides_distasonis)	19	8106521	-0.0823059	0.0183647	7.40355e-06	7738	rs6603134	G	A	0.593815
GCST90027767	Gut microbiota abundance (k_Bacteria.p_Bacteroidetes.c_Bacteroidia.o_Bacteroidales.f_Porphyromonadaceae.g_Parabacteroides.s_Parabacteroides_goldsteinii)	2	216625794	0.219779	0.0430468	3.29784e-07	7738	rs1357368	T	C	0.268075
GCST90027767	Gut microbiota abundance (k_Bacteria.p_Bacteroidetes.c_Bacteroidia.o_Bacteroidales.f_Porphyromonadaceae.g_Parabacteroides.s_Parabacteroides_goldsteinii)	2	2894009	-0.2545	0.0570862	8.26647e-06	7738	rs12617695	T	C	0.11152
GCST90027767	Gut microbiota abundance (k_Bacteria.p_Bacteroidetes.c_Bacteroidia.o_Bacteroidales.f_Porphyromonadaceae.g_Parabacteroides.s_Parabacteroides_goldsteinii)	5	56719668	0.181674	0.0397493	4.86609e-06	7738	rs2898012	G	A	0.732202
GCST90027767	Gut microbiota abundance (k_Bacteria.p_Bacteroidetes.c_Bacteroidia.o_Bacteroidales.f_Porphyromonadaceae.g_Parabacteroides.s_Parabacteroides_goldsteinii)	7	71112510	0.174374	0.0387882	6.93969e-06	7738	rs3973922	C	A	0.675078
GCST90027767	Gut microbiota abundance (k_Bacteria.p_Bacteroidetes.c_Bacteroidia.o_Bacteroidales.f_Porphyromonadaceae.g_Parabacteroides.s_Parabacteroides_goldsteinii)	8	114196676	0.175621	0.0380297	3.87454e-06	7738	rs988862	A	T	0.284176
GCST90027767	Gut microbiota abundance (k_Bacteria.p_Bacteroidetes.c_Bacteroidia.o_Bacteroidales.f_Porphyromonadaceae.g_Parabacteroides.s_Parabacteroides_goldsteinii)	14	93123991	-0.175377	0.0389933	6.87148e-06	7738	rs12879040	A	G	0.324977
GCST90027767	Gut microbiota abundance (k_Bacteria.p_Bacteroidetes.c_Bacteroidia.o_Bacteroidales.f_Porphyromonadaceae.g_Parabacteroides.s_Parabacteroides_goldsteinii)	14	52768125	-0.242375	0.0533469	5.53605e-06	7738	rs8006060	G	A	0.130169
GCST90027768	Gut microbiota abundance (k_Bacteria.p_Bacteroidetes.c_Bacteroidia.o_Bacteroidales.f_Porphyromonadaceae.g_Parabacteroides.s_Parabacteroides_johnsonii)	1	60975097	-0.304541	0.0665955	4.80784e-06	7738	rs11806181	T	G	0.0844595
GCST90027768	Gut microbiota abundance (k_Bacteria.p_Bacteroidetes.c_Bacteroidia.o_Bacteroidales.f_Porphyromonadaceae.g_Parabacteroides.s_Parabacteroides_johnsonii)	2	77881630	-0.261356	0.050743	2.59687e-07	7738	rs62163269	T	C	0.169808
GCST90027768	Gut microbiota abundance (k_Bacteria.p_Bacteroidetes.c_Bacteroidia.o_Bacteroidales.f_Porphyromonadaceae.g_Parabacteroides.s_Parabacteroides_johnsonii)	4	4825522	0.297944	0.0639105	3.13314e-06	7738	rs11724182	T	C	0.092553
GCST90027768	Gut microbiota abundance (k_Bacteria.p_Bacteroidetes.c_Bacteroidia.o_Bacteroidales.f_Porphyromonadaceae.g_Parabacteroides.s_Parabacteroides_johnsonii)	4	178513823	0.211231	0.042932	8.64928e-07	7738	rs17693136	T	C	0.239085
GCST90027768	Gut microbiota abundance (k_Bacteria.p_Bacteroidetes.c_Bacteroidia.o_Bacteroidales.f_Porphyromonadaceae.g_Parabacteroides.s_Parabacteroides_johnsonii)	5	4016609	-0.170235	0.0366008	3.30111e-06	7738	rs568692	C	T	0.445607
GCST90027768	Gut microbiota abundance (k_Bacteria.p_Bacteroidetes.c_Bacteroidia.o_Bacteroidales.f_Porphyromonadaceae.g_Parabacteroides.s_Parabacteroides_johnsonii)	7	4166627	-0.272144	0.0601463	6.04825e-06	7738	rs598632	T	C	0.108492
GCST90027768	Gut microbiota abundance (k_Bacteria.p_Bacteroidetes.c_Bacteroidia.o_Bacteroidales.f_Porphyromonadaceae.g_Parabacteroides.s_Parabacteroides_johnsonii)	8	142347170	-0.278934	0.0613959	5.54064e-06	7738	rs13275750	T	C	0.109895
GCST90027768	Gut microbiota abundance (k_Bacteria.p_Bacteroidetes.c_Bacteroidia.o_Bacteroidales.f_Porphyromonadaceae.g_Parabacteroides.s_Parabacteroides_johnsonii)	9	1809229	-0.287556	0.0642764	7.68617e-06	7738	rs114845775	T	C	0.0924841
GCST90027768	Gut microbiota abundance (k_Bacteria.p_Bacteroidetes.c_Bacteroidia.o_Bacteroidales.f_Porphyromonadaceae.g_Parabacteroides.s_Parabacteroides_johnsonii)	15	36249420	-0.203089	0.0459139	9.72277e-06	7738	rs12101679	A	G	0.197635
GCST90027769	Gut microbiota abundance (k_Bacteria.p_Bacteroidetes.c_Bacteroidia.o_Bacteroidales.f_Porphyromonadaceae.g_Parabacteroides.s_Parabacteroides_merdae)	1	63034646	-0.111275	0.0241536	4.08583e-06	7738	rs12116657	C	A	0.186049
GCST90027769	Gut microbiota abundance (k_Bacteria.p_Bacteroidetes.c_Bacteroidia.o_Bacteroidales.f_Porphyromonadaceae.g_Parabacteroides.s_Parabacteroides_merdae)	3	113830519	0.0825402	0.0183823	7.11574e-06	7738	rs7631540	T	C	0.454162
GCST90027769	Gut microbiota abundance (k_Bacteria.p_Bacteroidetes.c_Bacteroidia.o_Bacteroidales.f_Porphyromonadaceae.g_Parabacteroides.s_Parabacteroides_merdae)	5	98109148	-0.0876039	0.0183017	1.69594e-06	7738	rs1508792	C	G	0.578673
GCST90027769	Gut microbiota abundance (k_Bacteria.p_Bacteroidetes.c_Bacteroidia.o_Bacteroidales.f_Porphyromonadaceae.g_Parabacteroides.s_Parabacteroides_merdae)	5	171276393	0.089625	0.0198436	6.28492e-06	7738	rs702101	A	G	0.623602
GCST90027769	Gut microbiota abundance (k_Bacteria.p_Bacteroidetes.c_Bacteroidia.o_Bacteroidales.f_Porphyromonadaceae.g_Parabacteroides.s_Parabacteroides_merdae)	6	132090239	0.199748	0.0409473	1.07071e-06	7738	rs66722558	T	G	0.0540512
GCST90027769	Gut microbiota abundance (k_Bacteria.p_Bacteroidetes.c_Bacteroidia.o_Bacteroidales.f_Porphyromonadaceae.g_Parabacteroides.s_Parabacteroides_merdae)	9	133313115	0.141557	0.0307803	4.2461e-06	7738	rs4237122	A	G	0.105188
GCST90027769	Gut microbiota abundance (k_Bacteria.p_Bacteroidetes.c_Bacteroidia.o_Bacteroidales.f_Porphyromonadaceae.g_Parabacteroides.s_Parabacteroides_merdae)	10	67316008	0.109025	0.0228223	1.7782e-06	7738	rs10733815	A	G	0.776162
GCST90027769	Gut microbiota abundance (k_Bacteria.p_Bacteroidetes.c_Bacteroidia.o_Bacteroidales.f_Porphyromonadaceae.g_Parabacteroides.s_Parabacteroides_merdae)	19	46810991	0.171144	0.0335108	3.27107e-07	7738	rs2005874	T	C	0.0856528
GCST90027769	Gut microbiota abundance (k_Bacteria.p_Bacteroidetes.c_Bacteroidia.o_Bacteroidales.f_Porphyromonadaceae.g_Parabacteroides.s_Parabacteroides_merdae)	22	24326693	0.218192	0.0457119	1.81326e-06	7738	rs148330790	A	G	0.0950615
GCST90027770	Gut microbiota abundance (k_Bacteria.p_Bacteroidetes.c_Bacteroidia.o_Bacteroidales.f_Porphyromonadaceae.g_Parabacteroides.s_Parabacteroides_unclassified)	1	182194093	0.145854	0.0316024	3.92555e-06	7738	rs10911039	G	A	0.159331
GCST90027770	Gut microbiota abundance (k_Bacteria.p_Bacteroidetes.c_Bacteroidia.o_Bacteroidales.f_Porphyromonadaceae.g_Parabacteroides.s_Parabacteroides_unclassified)	3	67392138	0.12447	0.0268435	3.5368e-06	7738	rs1580572	T	A	0.24215
GCST90027770	Gut microbiota abundance (k_Bacteria.p_Bacteroidetes.c_Bacteroidia.o_Bacteroidales.f_Porphyromonadaceae.g_Parabacteroides.s_Parabacteroides_unclassified)	5	67335548	-0.111505	0.0249869	8.09953e-06	7738	rs12697058	C	T	0.596969
GCST90027770	Gut microbiota abundance (k_Bacteria.p_Bacteroidetes.c_Bacteroidia.o_Bacteroidales.f_Porphyromonadaceae.g_Parabacteroides.s_Parabacteroides_unclassified)	7	884704	0.108871	0.0231234	2.49845e-06	7738	rs10281779	G	A	0.429621
GCST90027770	Gut microbiota abundance (k_Bacteria.p_Bacteroidetes.c_Bacteroidia.o_Bacteroidales.f_Porphyromonadaceae.g_Parabacteroides.s_Parabacteroides_unclassified)	8	98791018	-0.150144	0.0318987	2.5149e-06	7738	rs2449506	C	T	0.150276
GCST90027770	Gut microbiota abundance (k_Bacteria.p_Bacteroidetes.c_Bacteroidia.o_Bacteroidales.f_Porphyromonadaceae.g_Parabacteroides.s_Parabacteroides_unclassified)	9	14438751	0.141678	0.0318804	8.82816e-06	7738	rs303729	G	C	0.843436
GCST90027770	Gut microbiota abundance (k_Bacteria.p_Bacteroidetes.c_Bacteroidia.o_Bacteroidales.f_Porphyromonadaceae.g_Parabacteroides.s_Parabacteroides_unclassified)	12	130862390	-0.166807	0.0317329	1.46754e-07	7738	rs12809872	T	C	0.160398
GCST90027770	Gut microbiota abundance (k_Bacteria.p_Bacteroidetes.c_Bacteroidia.o_Bacteroidales.f_Porphyromonadaceae.g_Parabacteroides.s_Parabacteroides_unclassified)	13	31631553	0.108843	0.0235487	3.80032e-06	7738	rs4943000	C	T	0.584513
GCST90027667	Gut microbiota abundance (k_Bacteria.p_Bacteroidetes.c_Bacteroidia.o_Bacteroidales.f_Prevotellaceae)	2	54865527	-0.0884672	0.0175327	4.51534e-07	7738	rs1510611	T	G	0.594367
GCST90027667	Gut microbiota abundance (k_Bacteria.p_Bacteroidetes.c_Bacteroidia.o_Bacteroidales.f_Prevotellaceae)	3	168643821	-0.194918	0.043069	6.01908e-06	7738	rs73163971	T	C	0.0515452
GCST90027667	Gut microbiota abundance (k_Bacteria.p_Bacteroidetes.c_Bacteroidia.o_Bacteroidales.f_Prevotellaceae)	5	58527391	-0.0808769	0.0177656	5.30261e-06	7738	rs26702	C	T	0.394094
GCST90027667	Gut microbiota abundance (k_Bacteria.p_Bacteroidetes.c_Bacteroidia.o_Bacteroidales.f_Prevotellaceae)	5	28531872	-0.148351	0.0297853	6.33665e-07	7738	rs113315281	G	A	0.108384
GCST90027667	Gut microbiota abundance (k_Bacteria.p_Bacteroidetes.c_Bacteroidia.o_Bacteroidales.f_Prevotellaceae)	8	40539356	0.144042	0.0292486	8.44695e-07	7738	rs4301441	G	T	0.100135
GCST90027667	Gut microbiota abundance (k_Bacteria.p_Bacteroidetes.c_Bacteroidia.o_Bacteroidales.f_Prevotellaceae)	9	116406907	0.080884	0.0180115	7.09921e-06	7738	rs7862521	T	G	0.439996
GCST90027667	Gut microbiota abundance (k_Bacteria.p_Bacteroidetes.c_Bacteroidia.o_Bacteroidales.f_Prevotellaceae)	11	111119178	-0.0896231	0.0191325	2.80873e-06	7738	rs4432059	T	C	0.341703
GCST90027667	Gut microbiota abundance (k_Bacteria.p_Bacteroidetes.c_Bacteroidia.o_Bacteroidales.f_Prevotellaceae)	19	7560434	0.103933	0.0233574	8.59983e-06	7738	rs55994980	A	G	0.199165
GCST90027667	Gut microbiota abundance (k_Bacteria.p_Bacteroidetes.c_Bacteroidia.o_Bacteroidales.f_Prevotellaceae)	19	20882976	0.148383	0.032403	4.66541e-06	7738	rs2336617	G	A	0.837784
GCST90027699	Gut microbiota abundance (k_Bacteria.p_Bacteroidetes.c_Bacteroidia.o_Bacteroidales.f_Prevotellaceae.g_Paraprevotella)	2	27356929	0.114019	0.0257271	9.34136e-06	7738	rs72810711	C	G	0.264503
GCST90027699	Gut microbiota abundance (k_Bacteria.p_Bacteroidetes.c_Bacteroidia.o_Bacteroidales.f_Prevotellaceae.g_Paraprevotella)	2	10086506	-0.157352	0.0331489	2.06628e-06	7738	rs891501	T	G	0.858175
GCST90027699	Gut microbiota abundance (k_Bacteria.p_Bacteroidetes.c_Bacteroidia.o_Bacteroidales.f_Prevotellaceae.g_Paraprevotella)	3	71706327	-0.156448	0.0351462	8.53336e-06	7738	rs704272	C	T	0.800105
GCST90027699	Gut microbiota abundance (k_Bacteria.p_Bacteroidetes.c_Bacteroidia.o_Bacteroidales.f_Prevotellaceae.g_Paraprevotella)	3	179889361	0.219253	0.0491802	8.26666e-06	7738	rs115309509	A	T	0.0614025
GCST90027699	Gut microbiota abundance (k_Bacteria.p_Bacteroidetes.c_Bacteroidia.o_Bacteroidales.f_Prevotellaceae.g_Paraprevotella)	4	161233662	0.141604	0.030424	3.25005e-06	7738	rs2882286	G	A	0.159538
GCST90027699	Gut microbiota abundance (k_Bacteria.p_Bacteroidetes.c_Bacteroidia.o_Bacteroidales.f_Prevotellaceae.g_Paraprevotella)	5	75669542	0.113643	0.0243381	3.02176e-06	7738	rs246783	G	A	0.578874
GCST90027699	Gut microbiota abundance (k_Bacteria.p_Bacteroidetes.c_Bacteroidia.o_Bacteroidales.f_Prevotellaceae.g_Paraprevotella)	7	101245403	0.121662	0.0262543	3.58691e-06	7738	rs6465823	T	G	0.752057
GCST90027699	Gut microbiota abundance (k_Bacteria.p_Bacteroidetes.c_Bacteroidia.o_Bacteroidales.f_Prevotellaceae.g_Paraprevotella)	8	140442317	-0.202035	0.045734	9.97999e-06	7738	rs61407789	A	G	0.0689527
GCST90027699	Gut microbiota abundance (k_Bacteria.p_Bacteroidetes.c_Bacteroidia.o_Bacteroidales.f_Prevotellaceae.g_Paraprevotella)	9	105142673	0.112996	0.0224076	4.5887e-07	7738	rs10760885	A	T	0.527096
GCST90027699	Gut microbiota abundance (k_Bacteria.p_Bacteroidetes.c_Bacteroidia.o_Bacteroidales.f_Prevotellaceae.g_Paraprevotella)	12	121053044	0.110515	0.0237353	3.22203e-06	7738	rs4767918	C	T	0.429707
GCST90027699	Gut microbiota abundance (k_Bacteria.p_Bacteroidetes.c_Bacteroidia.o_Bacteroidales.f_Prevotellaceae.g_Paraprevotella)	14	94394345	0.100351	0.0226398	9.31494e-06	7738	rs12895134	A	G	0.555549
GCST90027771	Gut microbiota abundance (k_Bacteria.p_Bacteroidetes.c_Bacteroidia.o_Bacteroidales.f_Prevotellaceae.g_Paraprevotella.s_Paraprevotella_clara)	2	205258852	0.15142	0.033392	5.77072e-06	7738	rs6748817	G	A	0.824477
GCST90027771	Gut microbiota abundance (k_Bacteria.p_Bacteroidetes.c_Bacteroidia.o_Bacteroidales.f_Prevotellaceae.g_Paraprevotella.s_Paraprevotella_clara)	2	228058913	0.111297	0.0249482	8.1538e-06	7738	rs13429913	T	C	0.385846
GCST90027771	Gut microbiota abundance (k_Bacteria.p_Bacteroidetes.c_Bacteroidia.o_Bacteroidales.f_Prevotellaceae.g_Paraprevotella.s_Paraprevotella_clara)	2	127208407	0.200395	0.0452748	9.59069e-06	7738	rs113022358	T	C	0.0795312
GCST90027771	Gut microbiota abundance (k_Bacteria.p_Bacteroidetes.c_Bacteroidia.o_Bacteroidales.f_Prevotellaceae.g_Paraprevotella.s_Paraprevotella_clara)	2	53508689	0.117013	0.0262963	8.59568e-06	7738	rs11678259	G	T	0.320759
GCST90027771	Gut microbiota abundance (k_Bacteria.p_Bacteroidetes.c_Bacteroidia.o_Bacteroidales.f_Prevotellaceae.g_Paraprevotella.s_Paraprevotella_clara)	4	161237172	-0.16846	0.0323433	1.90362e-07	7738	rs4459949	G	A	0.844498
GCST90027771	Gut microbiota abundance (k_Bacteria.p_Bacteroidetes.c_Bacteroidia.o_Bacteroidales.f_Prevotellaceae.g_Paraprevotella.s_Paraprevotella_clara)	6	136131888	0.119616	0.0257131	3.28806e-06	7738	rs2027516	A	G	0.313637
GCST90027771	Gut microbiota abundance (k_Bacteria.p_Bacteroidetes.c_Bacteroidia.o_Bacteroidales.f_Prevotellaceae.g_Paraprevotella.s_Paraprevotella_clara)	6	12080585	-0.15346	0.0344169	8.24005e-06	7738	rs9462447	C	A	0.144878
GCST90027771	Gut microbiota abundance (k_Bacteria.p_Bacteroidetes.c_Bacteroidia.o_Bacteroidales.f_Prevotellaceae.g_Paraprevotella.s_Paraprevotella_clara)	6	3651407	-0.227444	0.0488069	3.16097e-06	7738	rs56353270	A	G	0.0676608
GCST90027771	Gut microbiota abundance (k_Bacteria.p_Bacteroidetes.c_Bacteroidia.o_Bacteroidales.f_Prevotellaceae.g_Paraprevotella.s_Paraprevotella_clara)	6	151626774	-0.113861	0.0252374	6.43428e-06	7738	rs9397388	G	T	0.646438
GCST90027771	Gut microbiota abundance (k_Bacteria.p_Bacteroidetes.c_Bacteroidia.o_Bacteroidales.f_Prevotellaceae.g_Paraprevotella.s_Paraprevotella_clara)	9	109618233	-0.213224	0.0464187	4.35883e-06	7738	rs12686124	G	A	0.0727698
GCST90027771	Gut microbiota abundance (k_Bacteria.p_Bacteroidetes.c_Bacteroidia.o_Bacteroidales.f_Prevotellaceae.g_Paraprevotella.s_Paraprevotella_clara)	13	29254871	0.182505	0.0361045	4.30566e-07	7738	rs1305081	A	G	0.128637
GCST90027771	Gut microbiota abundance (k_Bacteria.p_Bacteroidetes.c_Bacteroidia.o_Bacteroidales.f_Prevotellaceae.g_Paraprevotella.s_Paraprevotella_clara)	19	53549135	0.170615	0.0374643	5.26151e-06	7738	rs57091306	G	C	0.123836
GCST90027771	Gut microbiota abundance (k_Bacteria.p_Bacteroidetes.c_Bacteroidia.o_Bacteroidales.f_Prevotellaceae.g_Paraprevotella.s_Paraprevotella_clara)	22	35855603	0.174909	0.0351324	6.4059e-07	7738	rs73415022	C	T	0.141355
GCST90027772	Gut microbiota abundance (k_Bacteria.p_Bacteroidetes.c_Bacteroidia.o_Bacteroidales.f_Prevotellaceae.g_Paraprevotella.s_Paraprevotella_unclassified)	2	10086506	-0.156632	0.0329211	1.95722e-06	7738	rs891501	T	G	0.858175
GCST90027772	Gut microbiota abundance (k_Bacteria.p_Bacteroidetes.c_Bacteroidia.o_Bacteroidales.f_Prevotellaceae.g_Paraprevotella.s_Paraprevotella_unclassified)	2	27356929	0.114394	0.0255503	7.56293e-06	7738	rs72810711	C	G	0.264503
GCST90027772	Gut microbiota abundance (k_Bacteria.p_Bacteroidetes.c_Bacteroidia.o_Bacteroidales.f_Prevotellaceae.g_Paraprevotella.s_Paraprevotella_unclassified)	4	98267549	0.108741	0.0246128	9.95956e-06	7738	rs11938983	T	C	0.286213
GCST90027772	Gut microbiota abundance (k_Bacteria.p_Bacteroidetes.c_Bacteroidia.o_Bacteroidales.f_Prevotellaceae.g_Paraprevotella.s_Paraprevotella_unclassified)	5	75669542	0.109297	0.0241709	6.12957e-06	7738	rs246783	G	A	0.578874
GCST90027772	Gut microbiota abundance (k_Bacteria.p_Bacteroidetes.c_Bacteroidia.o_Bacteroidales.f_Prevotellaceae.g_Paraprevotella.s_Paraprevotella_unclassified)	7	101245403	0.120795	0.0260739	3.60753e-06	7738	rs6465823	T	G	0.752057
GCST90027772	Gut microbiota abundance (k_Bacteria.p_Bacteroidetes.c_Bacteroidia.o_Bacteroidales.f_Prevotellaceae.g_Paraprevotella.s_Paraprevotella_unclassified)	8	18288003	0.106861	0.0234094	4.99735e-06	7738	rs7015972	A	G	0.614719
GCST90027772	Gut microbiota abundance (k_Bacteria.p_Bacteroidetes.c_Bacteroidia.o_Bacteroidales.f_Prevotellaceae.g_Paraprevotella.s_Paraprevotella_unclassified)	9	105142673	0.112149	0.0222536	4.66573e-07	7738	rs10760885	A	T	0.527096
GCST90027772	Gut microbiota abundance (k_Bacteria.p_Bacteroidetes.c_Bacteroidia.o_Bacteroidales.f_Prevotellaceae.g_Paraprevotella.s_Paraprevotella_unclassified)	10	102679088	0.140115	0.0307585	5.23046e-06	7738	rs1969724	A	T	0.841389
GCST90027772	Gut microbiota abundance (k_Bacteria.p_Bacteroidetes.c_Bacteroidia.o_Bacteroidales.f_Prevotellaceae.g_Paraprevotella.s_Paraprevotella_unclassified)	12	121053044	0.109243	0.0235722	3.57973e-06	7738	rs4767918	C	T	0.429707
GCST90027772	Gut microbiota abundance (k_Bacteria.p_Bacteroidetes.c_Bacteroidia.o_Bacteroidales.f_Prevotellaceae.g_Paraprevotella.s_Paraprevotella_unclassified)	14	94394345	0.0995816	0.0224842	9.46935e-06	7738	rs12895134	A	G	0.555549
GCST90027773	Gut microbiota abundance (k_Bacteria.p_Bacteroidetes.c_Bacteroidia.o_Bacteroidales.f_Prevotellaceae.g_Paraprevotella.s_Paraprevotella_xylaniphila)	1	245894994	0.194644	0.0436384	8.18163e-06	7738	rs113640907	C	T	0.11936
GCST90027773	Gut microbiota abundance (k_Bacteria.p_Bacteroidetes.c_Bacteroidia.o_Bacteroidales.f_Prevotellaceae.g_Paraprevotella.s_Paraprevotella_xylaniphila)	1	168806253	-0.175102	0.0365445	1.65554e-06	7738	rs61801633	A	G	0.179781
GCST90027773	Gut microbiota abundance (k_Bacteria.p_Bacteroidetes.c_Bacteroidia.o_Bacteroidales.f_Prevotellaceae.g_Paraprevotella.s_Paraprevotella_xylaniphila)	4	127340666	-0.17446	0.0377058	3.71219e-06	7738	rs595638	T	C	0.836234
GCST90027773	Gut microbiota abundance (k_Bacteria.p_Bacteroidetes.c_Bacteroidia.o_Bacteroidales.f_Prevotellaceae.g_Paraprevotella.s_Paraprevotella_xylaniphila)	4	67067806	-0.138415	0.0313039	9.79467e-06	7738	rs3919827	T	G	0.273651
GCST90027773	Gut microbiota abundance (k_Bacteria.p_Bacteroidetes.c_Bacteroidia.o_Bacteroidales.f_Prevotellaceae.g_Paraprevotella.s_Paraprevotella_xylaniphila)	6	159803460	0.182133	0.0397743	4.66853e-06	7738	rs4709313	A	G	0.160668
GCST90027773	Gut microbiota abundance (k_Bacteria.p_Bacteroidetes.c_Bacteroidia.o_Bacteroidales.f_Prevotellaceae.g_Paraprevotella.s_Paraprevotella_xylaniphila)	7	152227594	0.127487	0.028503	7.72111e-06	7738	rs6970331	T	C	0.470452
GCST90027773	Gut microbiota abundance (k_Bacteria.p_Bacteroidetes.c_Bacteroidia.o_Bacteroidales.f_Prevotellaceae.g_Paraprevotella.s_Paraprevotella_xylaniphila)	8	26116276	-0.267528	0.0584491	4.71433e-06	7738	rs9314321	C	T	0.937106
GCST90027773	Gut microbiota abundance (k_Bacteria.p_Bacteroidetes.c_Bacteroidia.o_Bacteroidales.f_Prevotellaceae.g_Paraprevotella.s_Paraprevotella_xylaniphila)	14	59214448	-0.152845	0.0318161	1.55518e-06	7738	rs311865	A	G	0.254885
GCST90027773	Gut microbiota abundance (k_Bacteria.p_Bacteroidetes.c_Bacteroidia.o_Bacteroidales.f_Prevotellaceae.g_Paraprevotella.s_Paraprevotella_xylaniphila)	17	11186003	-0.282918	0.0600299	2.44157e-06	7738	rs2005815	A	C	0.942274
GCST90027773	Gut microbiota abundance (k_Bacteria.p_Bacteroidetes.c_Bacteroidia.o_Bacteroidales.f_Prevotellaceae.g_Paraprevotella.s_Paraprevotella_xylaniphila)	20	4594466	0.162031	0.0354396	4.83025e-06	7738	rs6052686	T	C	0.762608
GCST90027773	Gut microbiota abundance (k_Bacteria.p_Bacteroidetes.c_Bacteroidia.o_Bacteroidales.f_Prevotellaceae.g_Paraprevotella.s_Paraprevotella_xylaniphila)	22	23936314	-0.211992	0.0473853	7.68422e-06	7738	rs62240505	G	T	0.109091
GCST90027700	Gut microbiota abundance (k_Bacteria.p_Bacteroidetes.c_Bacteroidia.o_Bacteroidales.f_Prevotellaceae.g_Prevotella)	2	139296037	-0.166005	0.0372502	8.33086e-06	7738	rs6745806	G	A	0.93549
GCST90027700	Gut microbiota abundance (k_Bacteria.p_Bacteroidetes.c_Bacteroidia.o_Bacteroidales.f_Prevotellaceae.g_Prevotella)	2	180583709	-0.154653	0.0337699	4.65854e-06	7738	rs79216963	A	T	0.100826
GCST90027700	Gut microbiota abundance (k_Bacteria.p_Bacteroidetes.c_Bacteroidia.o_Bacteroidales.f_Prevotellaceae.g_Prevotella)	8	17991955	0.0928319	0.0204764	5.79829e-06	7738	rs4503137	T	G	0.717768
GCST90027700	Gut microbiota abundance (k_Bacteria.p_Bacteroidetes.c_Bacteroidia.o_Bacteroidales.f_Prevotellaceae.g_Prevotella)	9	35597685	0.182533	0.0405495	6.74808e-06	7738	rs139901450	T	C	0.0554398
GCST90027700	Gut microbiota abundance (k_Bacteria.p_Bacteroidetes.c_Bacteroidia.o_Bacteroidales.f_Prevotellaceae.g_Prevotella)	9	94443717	0.132515	0.0291489	5.46412e-06	7738	rs73654027	C	G	0.114751
GCST90027700	Gut microbiota abundance (k_Bacteria.p_Bacteroidetes.c_Bacteroidia.o_Bacteroidales.f_Prevotellaceae.g_Prevotella)	13	22489847	-0.12035	0.0270354	8.52452e-06	7738	rs74239648	T	C	0.15467
GCST90027700	Gut microbiota abundance (k_Bacteria.p_Bacteroidetes.c_Bacteroidia.o_Bacteroidales.f_Prevotellaceae.g_Prevotella)	13	100217440	-0.110907	0.0249114	8.50492e-06	7738	rs9517773	G	A	0.18938
GCST90027700	Gut microbiota abundance (k_Bacteria.p_Bacteroidetes.c_Bacteroidia.o_Bacteroidales.f_Prevotellaceae.g_Prevotella)	22	23715418	0.0978385	0.0198521	8.2922e-07	7738	rs2330438	A	T	0.517879
GCST90027700	Gut microbiota abundance (k_Bacteria.p_Bacteroidetes.c_Bacteroidia.o_Bacteroidales.f_Prevotellaceae.g_Prevotella)	22	27783185	0.087569	0.0183949	1.93108e-06	7738	rs6005414	A	G	0.508609
GCST90027774	Gut microbiota abundance (k_Bacteria.p_Bacteroidetes.c_Bacteroidia.o_Bacteroidales.f_Prevotellaceae.g_Prevotella.s_Prevotella_copri)	2	139296037	-0.167427	0.0376791	8.85014e-06	7738	rs6745806	G	A	0.935626
GCST90027774	Gut microbiota abundance (k_Bacteria.p_Bacteroidetes.c_Bacteroidia.o_Bacteroidales.f_Prevotellaceae.g_Prevotella.s_Prevotella_copri)	2	180583709	-0.155553	0.0341678	5.29846e-06	7738	rs79216963	A	T	0.100574
GCST90027774	Gut microbiota abundance (k_Bacteria.p_Bacteroidetes.c_Bacteroidia.o_Bacteroidales.f_Prevotellaceae.g_Prevotella.s_Prevotella_copri)	5	150566196	-0.0931547	0.019803	2.55018e-06	7738	rs12657476	T	C	0.459629
GCST90027774	Gut microbiota abundance (k_Bacteria.p_Bacteroidetes.c_Bacteroidia.o_Bacteroidales.f_Prevotellaceae.g_Prevotella.s_Prevotella_copri)	8	17991955	0.0964986	0.0206581	2.99399e-06	7738	rs4503137	T	G	0.718361
GCST90027774	Gut microbiota abundance (k_Bacteria.p_Bacteroidetes.c_Bacteroidia.o_Bacteroidales.f_Prevotellaceae.g_Prevotella.s_Prevotella_copri)	9	94443717	0.138723	0.029459	2.48891e-06	7738	rs73654027	C	G	0.114452
GCST90027774	Gut microbiota abundance (k_Bacteria.p_Bacteroidetes.c_Bacteroidia.o_Bacteroidales.f_Prevotellaceae.g_Prevotella.s_Prevotella_copri)	10	113295291	0.121321	0.0269851	6.92963e-06	7738	rs7088001	G	A	0.130522
GCST90027774	Gut microbiota abundance (k_Bacteria.p_Bacteroidetes.c_Bacteroidia.o_Bacteroidales.f_Prevotellaceae.g_Prevotella.s_Prevotella_copri)	11	34052765	-0.0884542	0.0198105	8.00608e-06	7738	rs2421570	A	G	0.363422
GCST90027774	Gut microbiota abundance (k_Bacteria.p_Bacteroidetes.c_Bacteroidia.o_Bacteroidales.f_Prevotellaceae.g_Prevotella.s_Prevotella_copri)	11	111155302	-0.0870117	0.0193783	7.11672e-06	7738	rs7930251	T	C	0.341935
GCST90027774	Gut microbiota abundance (k_Bacteria.p_Bacteroidetes.c_Bacteroidia.o_Bacteroidales.f_Prevotellaceae.g_Prevotella.s_Prevotella_copri)	13	100217440	-0.114611	0.025178	5.31312e-06	7738	rs9517773	G	A	0.188886
GCST90027774	Gut microbiota abundance (k_Bacteria.p_Bacteroidetes.c_Bacteroidia.o_Bacteroidales.f_Prevotellaceae.g_Prevotella.s_Prevotella_copri)	13	49405223	-0.0847702	0.0191442	9.51152e-06	7738	rs12870360	A	G	0.442716
GCST90027774	Gut microbiota abundance (k_Bacteria.p_Bacteroidetes.c_Bacteroidia.o_Bacteroidales.f_Prevotellaceae.g_Prevotella.s_Prevotella_copri)	16	84948251	0.157054	0.0339477	3.72169e-06	7738	rs72799593	T	C	0.0830449
GCST90027774	Gut microbiota abundance (k_Bacteria.p_Bacteroidetes.c_Bacteroidia.o_Bacteroidales.f_Prevotellaceae.g_Prevotella.s_Prevotella_copri)	21	28158333	-0.158693	0.0352357	6.67621e-06	7738	rs55749361	T	A	0.0862231
GCST90027774	Gut microbiota abundance (k_Bacteria.p_Bacteroidetes.c_Bacteroidia.o_Bacteroidales.f_Prevotellaceae.g_Prevotella.s_Prevotella_copri)	22	27783185	0.0822546	0.0185732	9.48178e-06	7738	rs6005414	A	G	0.509002
GCST90027774	Gut microbiota abundance (k_Bacteria.p_Bacteroidetes.c_Bacteroidia.o_Bacteroidales.f_Prevotellaceae.g_Prevotella.s_Prevotella_copri)	22	23715418	0.0949466	0.0200351	2.14768e-06	7738	rs2330438	A	T	0.516688
GCST90027668	Gut microbiota abundance (k_Bacteria.p_Bacteroidetes.c_Bacteroidia.o_Bacteroidales.f_Rikenellaceae)	1	47413786	0.0919539	0.0196408	2.844e-06	7738	rs11211406	A	C	0.789079
GCST90027668	Gut microbiota abundance (k_Bacteria.p_Bacteroidetes.c_Bacteroidia.o_Bacteroidales.f_Rikenellaceae)	1	32057186	-0.0771561	0.017272	7.92793e-06	7738	rs4949447	G	A	0.683099
GCST90027668	Gut microbiota abundance (k_Bacteria.p_Bacteroidetes.c_Bacteroidia.o_Bacteroidales.f_Rikenellaceae)	2	52851073	0.0752055	0.016669	6.43132e-06	7738	rs952822	A	G	0.379853
GCST90027668	Gut microbiota abundance (k_Bacteria.p_Bacteroidetes.c_Bacteroidia.o_Bacteroidales.f_Rikenellaceae)	3	71156340	-0.0865621	0.0192898	7.20809e-06	7738	rs831440	T	C	0.76665
GCST90027668	Gut microbiota abundance (k_Bacteria.p_Bacteroidetes.c_Bacteroidia.o_Bacteroidales.f_Rikenellaceae)	5	177746345	0.172423	0.0307724	2.1047e-08	7738	rs73344869	T	C	0.0745717
GCST90027668	Gut microbiota abundance (k_Bacteria.p_Bacteroidetes.c_Bacteroidia.o_Bacteroidales.f_Rikenellaceae)	7	79328573	-0.145905	0.0315429	3.73499e-06	7738	rs2465506	T	C	0.929491
GCST90027668	Gut microbiota abundance (k_Bacteria.p_Bacteroidetes.c_Bacteroidia.o_Bacteroidales.f_Rikenellaceae)	11	35847569	-0.100451	0.022395	7.27679e-06	7738	rs61881300	T	C	0.159687
GCST90027668	Gut microbiota abundance (k_Bacteria.p_Bacteroidetes.c_Bacteroidia.o_Bacteroidales.f_Rikenellaceae)	11	66690149	0.088645	0.0200009	9.33383e-06	7738	rs74459573	C	T	0.19937
GCST90027668	Gut microbiota abundance (k_Bacteria.p_Bacteroidetes.c_Bacteroidia.o_Bacteroidales.f_Rikenellaceae)	12	72532501	0.172751	0.0388572	8.75649e-06	7738	rs77318370	G	A	0.0543052
GCST90027668	Gut microbiota abundance (k_Bacteria.p_Bacteroidetes.c_Bacteroidia.o_Bacteroidales.f_Rikenellaceae)	13	24753101	0.0896655	0.0199605	7.05066e-06	7738	rs9511112	G	A	0.76759
GCST90027668	Gut microbiota abundance (k_Bacteria.p_Bacteroidetes.c_Bacteroidia.o_Bacteroidales.f_Rikenellaceae)	20	15649074	-0.0715726	0.0160778	8.52177e-06	7738	rs6131687	A	G	0.476825
GCST90027701	Gut microbiota abundance (k_Bacteria.p_Bacteroidetes.c_Bacteroidia.o_Bacteroidales.f_Rikenellaceae.g_Alistipes)	1	32057186	-0.07765	0.0172744	6.95425e-06	7738	rs4949447	G	A	0.683099
GCST90027701	Gut microbiota abundance (k_Bacteria.p_Bacteroidetes.c_Bacteroidia.o_Bacteroidales.f_Rikenellaceae.g_Alistipes)	1	47413786	0.0922835	0.0196436	2.62851e-06	7738	rs11211406	A	C	0.789079
GCST90027701	Gut microbiota abundance (k_Bacteria.p_Bacteroidetes.c_Bacteroidia.o_Bacteroidales.f_Rikenellaceae.g_Alistipes)	2	52851073	0.0752991	0.0166714	6.28217e-06	7738	rs952822	A	G	0.379853
GCST90027701	Gut microbiota abundance (k_Bacteria.p_Bacteroidetes.c_Bacteroidia.o_Bacteroidales.f_Rikenellaceae.g_Alistipes)	3	71156340	-0.0864468	0.0192926	7.43498e-06	7738	rs831440	T	C	0.76665
GCST90027701	Gut microbiota abundance (k_Bacteria.p_Bacteroidetes.c_Bacteroidia.o_Bacteroidales.f_Rikenellaceae.g_Alistipes)	5	177746345	0.172349	0.0307767	2.14398e-08	7738	rs73344869	T	C	0.0745717
GCST90027701	Gut microbiota abundance (k_Bacteria.p_Bacteroidetes.c_Bacteroidia.o_Bacteroidales.f_Rikenellaceae.g_Alistipes)	7	79328573	-0.146726	0.0315474	3.30385e-06	7738	rs2465506	T	C	0.929491
GCST90027701	Gut microbiota abundance (k_Bacteria.p_Bacteroidetes.c_Bacteroidia.o_Bacteroidales.f_Rikenellaceae.g_Alistipes)	11	66690149	0.0889157	0.0200037	8.79083e-06	7738	rs74459573	C	T	0.19937
GCST90027701	Gut microbiota abundance (k_Bacteria.p_Bacteroidetes.c_Bacteroidia.o_Bacteroidales.f_Rikenellaceae.g_Alistipes)	11	35847569	-0.0998828	0.0223981	8.21788e-06	7738	rs61881300	T	C	0.159687
GCST90027701	Gut microbiota abundance (k_Bacteria.p_Bacteroidetes.c_Bacteroidia.o_Bacteroidales.f_Rikenellaceae.g_Alistipes)	12	72532501	0.172345	0.0388627	9.21956e-06	7738	rs77318370	G	A	0.0543052
GCST90027701	Gut microbiota abundance (k_Bacteria.p_Bacteroidetes.c_Bacteroidia.o_Bacteroidales.f_Rikenellaceae.g_Alistipes)	13	24753101	0.0897462	0.0199633	6.93889e-06	7738	rs9511112	G	A	0.76759
GCST90027701	Gut microbiota abundance (k_Bacteria.p_Bacteroidetes.c_Bacteroidia.o_Bacteroidales.f_Rikenellaceae.g_Alistipes)	20	15649074	-0.0712291	0.0160801	9.43865e-06	7738	rs6131687	A	G	0.476825
GCST90027775	Gut microbiota abundance (k_Bacteria.p_Bacteroidetes.c_Bacteroidia.o_Bacteroidales.f_Rikenellaceae.g_Alistipes.s_Alistipes_finegoldii)	1	112076856	-0.108937	0.0236079	3.94158e-06	7738	rs12028677	T	C	0.158462
GCST90027775	Gut microbiota abundance (k_Bacteria.p_Bacteroidetes.c_Bacteroidia.o_Bacteroidales.f_Rikenellaceae.g_Alistipes.s_Alistipes_finegoldii)	3	69163936	0.0878396	0.0197668	8.83853e-06	7738	rs57119184	T	C	0.280027
GCST90027775	Gut microbiota abundance (k_Bacteria.p_Bacteroidetes.c_Bacteroidia.o_Bacteroidales.f_Rikenellaceae.g_Alistipes.s_Alistipes_finegoldii)	6	5787678	-0.117157	0.026068	6.98056e-06	7738	rs60475061	A	G	0.12546
GCST90027775	Gut microbiota abundance (k_Bacteria.p_Bacteroidetes.c_Bacteroidia.o_Bacteroidales.f_Rikenellaceae.g_Alistipes.s_Alistipes_finegoldii)	6	1263359	0.112476	0.0238178	2.33136e-06	7738	rs12192901	A	G	0.170872
GCST90027775	Gut microbiota abundance (k_Bacteria.p_Bacteroidetes.c_Bacteroidia.o_Bacteroidales.f_Rikenellaceae.g_Alistipes.s_Alistipes_finegoldii)	9	1046539	0.119297	0.0262192	5.36476e-06	7738	rs67032605	G	A	0.138057
GCST90027775	Gut microbiota abundance (k_Bacteria.p_Bacteroidetes.c_Bacteroidia.o_Bacteroidales.f_Rikenellaceae.g_Alistipes.s_Alistipes_finegoldii)	10	131571972	0.0813715	0.0171055	1.96454e-06	7738	rs10829629	T	C	0.442907
GCST90027775	Gut microbiota abundance (k_Bacteria.p_Bacteroidetes.c_Bacteroidia.o_Bacteroidales.f_Rikenellaceae.g_Alistipes.s_Alistipes_finegoldii)	12	87292283	-0.0956743	0.0206046	3.42799e-06	7738	rs7962165	G	T	0.770098
GCST90027775	Gut microbiota abundance (k_Bacteria.p_Bacteroidetes.c_Bacteroidia.o_Bacteroidales.f_Rikenellaceae.g_Alistipes.s_Alistipes_finegoldii)	18	25506994	0.14335	0.0323427	9.32653e-06	7738	rs13381124	G	A	0.0754167
GCST90027775	Gut microbiota abundance (k_Bacteria.p_Bacteroidetes.c_Bacteroidia.o_Bacteroidales.f_Rikenellaceae.g_Alistipes.s_Alistipes_finegoldii)	19	30131562	0.088168	0.0178406	7.73339e-07	7738	rs10407049	C	G	0.533488
GCST90027775	Gut microbiota abundance (k_Bacteria.p_Bacteroidetes.c_Bacteroidia.o_Bacteroidales.f_Rikenellaceae.g_Alistipes.s_Alistipes_finegoldii)	22	45821518	-0.159958	0.0356824	7.3658e-06	7738	rs111585182	T	G	0.0667949
GCST90027776	Gut microbiota abundance (k_Bacteria.p_Bacteroidetes.c_Bacteroidia.o_Bacteroidales.f_Rikenellaceae.g_Alistipes.s_Alistipes_indistinctus)	2	98992113	-0.112772	0.0241344	2.97324e-06	7738	rs2055593	A	G	0.21357
GCST90027776	Gut microbiota abundance (k_Bacteria.p_Bacteroidetes.c_Bacteroidia.o_Bacteroidales.f_Rikenellaceae.g_Alistipes.s_Alistipes_indistinctus)	2	31394676	0.110108	0.0239182	4.15365e-06	7738	rs1443711	G	A	0.290423
GCST90027776	Gut microbiota abundance (k_Bacteria.p_Bacteroidetes.c_Bacteroidia.o_Bacteroidales.f_Rikenellaceae.g_Alistipes.s_Alistipes_indistinctus)	3	179137273	-0.09041	0.019464	3.40095e-06	7738	rs1362650	G	A	0.429872
GCST90027776	Gut microbiota abundance (k_Bacteria.p_Bacteroidetes.c_Bacteroidia.o_Bacteroidales.f_Rikenellaceae.g_Alistipes.s_Alistipes_indistinctus)	3	61320539	0.162776	0.0344181	2.25237e-06	7738	rs73102812	T	C	0.0882641
GCST90027776	Gut microbiota abundance (k_Bacteria.p_Bacteroidetes.c_Bacteroidia.o_Bacteroidales.f_Rikenellaceae.g_Alistipes.s_Alistipes_indistinctus)	5	63111148	0.113209	0.0221762	3.30819e-07	7738	rs12332306	T	C	0.252514
GCST90027776	Gut microbiota abundance (k_Bacteria.p_Bacteroidetes.c_Bacteroidia.o_Bacteroidales.f_Rikenellaceae.g_Alistipes.s_Alistipes_indistinctus)	5	174686892	-0.134288	0.0252357	1.02998e-07	7738	rs62390586	C	G	0.237693
GCST90027776	Gut microbiota abundance (k_Bacteria.p_Bacteroidetes.c_Bacteroidia.o_Bacteroidales.f_Rikenellaceae.g_Alistipes.s_Alistipes_indistinctus)	5	156575312	0.121838	0.0248805	9.73397e-07	7738	rs11957434	A	G	0.183824
GCST90027776	Gut microbiota abundance (k_Bacteria.p_Bacteroidetes.c_Bacteroidia.o_Bacteroidales.f_Rikenellaceae.g_Alistipes.s_Alistipes_indistinctus)	6	131630172	0.126348	0.028377	8.48829e-06	7738	rs4897508	A	C	0.138334
GCST90027776	Gut microbiota abundance (k_Bacteria.p_Bacteroidetes.c_Bacteroidia.o_Bacteroidales.f_Rikenellaceae.g_Alistipes.s_Alistipes_indistinctus)	8	14707890	0.119161	0.0253637	2.62597e-06	7738	rs62493320	A	T	0.179269
GCST90027776	Gut microbiota abundance (k_Bacteria.p_Bacteroidetes.c_Bacteroidia.o_Bacteroidales.f_Rikenellaceae.g_Alistipes.s_Alistipes_indistinctus)	9	24786605	0.174315	0.0390392	8.00166e-06	7738	rs10966460	G	A	0.0654922
GCST90027776	Gut microbiota abundance (k_Bacteria.p_Bacteroidetes.c_Bacteroidia.o_Bacteroidales.f_Rikenellaceae.g_Alistipes.s_Alistipes_indistinctus)	10	8223518	0.113499	0.023611	1.53176e-06	7738	rs2789623	G	A	0.753944
GCST90027776	Gut microbiota abundance (k_Bacteria.p_Bacteroidetes.c_Bacteroidia.o_Bacteroidales.f_Rikenellaceae.g_Alistipes.s_Alistipes_indistinctus)	14	54954582	-0.0988055	0.0215084	4.35231e-06	7738	rs8015391	G	A	0.296311
GCST90027777	Gut microbiota abundance (k_Bacteria.p_Bacteroidetes.c_Bacteroidia.o_Bacteroidales.f_Rikenellaceae.g_Alistipes.s_Alistipes_onderdonkii)	4	114611948	0.11056	0.0246844	7.50188e-06	7738	rs7660775	C	A	0.12708
GCST90027777	Gut microbiota abundance (k_Bacteria.p_Bacteroidetes.c_Bacteroidia.o_Bacteroidales.f_Rikenellaceae.g_Alistipes.s_Alistipes_onderdonkii)	7	13303509	0.0881322	0.017565	5.23492e-07	7738	rs7804962	C	T	0.333402
GCST90027777	Gut microbiota abundance (k_Bacteria.p_Bacteroidetes.c_Bacteroidia.o_Bacteroidales.f_Rikenellaceae.g_Alistipes.s_Alistipes_onderdonkii)	9	38274267	-0.0757035	0.0170995	9.54443e-06	7738	rs488197	T	C	0.420306
GCST90027777	Gut microbiota abundance (k_Bacteria.p_Bacteroidetes.c_Bacteroidia.o_Bacteroidales.f_Rikenellaceae.g_Alistipes.s_Alistipes_onderdonkii)	9	7518169	-0.0949791	0.0208872	5.43538e-06	7738	rs7850333	G	C	0.203016
GCST90027777	Gut microbiota abundance (k_Bacteria.p_Bacteroidetes.c_Bacteroidia.o_Bacteroidales.f_Rikenellaceae.g_Alistipes.s_Alistipes_onderdonkii)	11	8114103	-0.0967085	0.0196558	8.65028e-07	7738	rs11041738	T	C	0.244794
GCST90027777	Gut microbiota abundance (k_Bacteria.p_Bacteroidetes.c_Bacteroidia.o_Bacteroidales.f_Rikenellaceae.g_Alistipes.s_Alistipes_onderdonkii)	12	77760259	-0.0978269	0.0217625	6.9504e-06	7738	rs11104946	G	T	0.173448
GCST90027777	Gut microbiota abundance (k_Bacteria.p_Bacteroidetes.c_Bacteroidia.o_Bacteroidales.f_Rikenellaceae.g_Alistipes.s_Alistipes_onderdonkii)	14	97461817	-0.0730403	0.0164339	8.80988e-06	7738	rs8011841	T	C	0.483236
GCST90027777	Gut microbiota abundance (k_Bacteria.p_Bacteroidetes.c_Bacteroidia.o_Bacteroidales.f_Rikenellaceae.g_Alistipes.s_Alistipes_onderdonkii)	15	55772583	-0.145622	0.0326046	7.95866e-06	7738	rs117024060	A	G	0.0789775
GCST90027778	Gut microbiota abundance (k_Bacteria.p_Bacteroidetes.c_Bacteroidia.o_Bacteroidales.f_Rikenellaceae.g_Alistipes.s_Alistipes_putredinis)	4	100462085	-0.166716	0.0370242	6.70363e-06	7738	rs143528380	T	C	0.0514353
GCST90027778	Gut microbiota abundance (k_Bacteria.p_Bacteroidetes.c_Bacteroidia.o_Bacteroidales.f_Rikenellaceae.g_Alistipes.s_Alistipes_putredinis)	7	155797686	-0.0834013	0.0188709	9.8894e-06	7738	rs6459977	G	A	0.693191
GCST90027778	Gut microbiota abundance (k_Bacteria.p_Bacteroidetes.c_Bacteroidia.o_Bacteroidales.f_Rikenellaceae.g_Alistipes.s_Alistipes_putredinis)	9	137338430	-0.0933371	0.0210221	8.99788e-06	7738	rs3118528	G	A	0.403079
GCST90027778	Gut microbiota abundance (k_Bacteria.p_Bacteroidetes.c_Bacteroidia.o_Bacteroidales.f_Rikenellaceae.g_Alistipes.s_Alistipes_putredinis)	10	98247143	0.112555	0.0250319	6.90924e-06	7738	rs874372	G	C	0.879288
GCST90027778	Gut microbiota abundance (k_Bacteria.p_Bacteroidetes.c_Bacteroidia.o_Bacteroidales.f_Rikenellaceae.g_Alistipes.s_Alistipes_putredinis)	12	54394497	-0.077173	0.0163185	2.25419e-06	7738	rs2241820	T	C	0.560013
GCST90027778	Gut microbiota abundance (k_Bacteria.p_Bacteroidetes.c_Bacteroidia.o_Bacteroidales.f_Rikenellaceae.g_Alistipes.s_Alistipes_putredinis)	12	126554565	-0.077538	0.0171743	6.33841e-06	7738	rs6489044	C	T	0.658809
GCST90027778	Gut microbiota abundance (k_Bacteria.p_Bacteroidetes.c_Bacteroidia.o_Bacteroidales.f_Rikenellaceae.g_Alistipes.s_Alistipes_putredinis)	14	37075839	-0.102709	0.0228548	6.98972e-06	7738	rs77715803	A	G	0.149407
GCST90027779	Gut microbiota abundance (k_Bacteria.p_Bacteroidetes.c_Bacteroidia.o_Bacteroidales.f_Rikenellaceae.g_Alistipes.s_Alistipes_senegalensis)	2	6718574	-0.0878362	0.0188258	3.07503e-06	7738	rs13393033	T	C	0.338139
GCST90027779	Gut microbiota abundance (k_Bacteria.p_Bacteroidetes.c_Bacteroidia.o_Bacteroidales.f_Rikenellaceae.g_Alistipes.s_Alistipes_senegalensis)	3	195951391	-0.0999442	0.0222453	7.02813e-06	7738	rs73083250	A	G	0.20771
GCST90027779	Gut microbiota abundance (k_Bacteria.p_Bacteroidetes.c_Bacteroidia.o_Bacteroidales.f_Rikenellaceae.g_Alistipes.s_Alistipes_senegalensis)	7	5592436	0.137914	0.0311773	9.7089e-06	7738	rs852540	A	G	0.0885402
GCST90027779	Gut microbiota abundance (k_Bacteria.p_Bacteroidetes.c_Bacteroidia.o_Bacteroidales.f_Rikenellaceae.g_Alistipes.s_Alistipes_senegalensis)	10	117132048	-0.12505	0.028126	8.74561e-06	7738	rs592284	T	G	0.882034
GCST90027779	Gut microbiota abundance (k_Bacteria.p_Bacteroidetes.c_Bacteroidia.o_Bacteroidales.f_Rikenellaceae.g_Alistipes.s_Alistipes_senegalensis)	10	52259742	0.0939735	0.0210477	8.01475e-06	7738	rs4935713	T	C	0.233758
GCST90027779	Gut microbiota abundance (k_Bacteria.p_Bacteroidetes.c_Bacteroidia.o_Bacteroidales.f_Rikenellaceae.g_Alistipes.s_Alistipes_senegalensis)	11	28702277	-0.0860419	0.0178153	1.36767e-06	7738	rs7944200	T	C	0.595764
GCST90027779	Gut microbiota abundance (k_Bacteria.p_Bacteroidetes.c_Bacteroidia.o_Bacteroidales.f_Rikenellaceae.g_Alistipes.s_Alistipes_senegalensis)	12	89922621	0.141409	0.029828	2.12848e-06	7738	rs56168514	G	A	0.0982975
GCST90027779	Gut microbiota abundance (k_Bacteria.p_Bacteroidetes.c_Bacteroidia.o_Bacteroidales.f_Rikenellaceae.g_Alistipes.s_Alistipes_senegalensis)	13	88663116	0.17014	0.0376019	6.04589e-06	7738	rs72643019	A	G	0.0624043
GCST90027779	Gut microbiota abundance (k_Bacteria.p_Bacteroidetes.c_Bacteroidia.o_Bacteroidales.f_Rikenellaceae.g_Alistipes.s_Alistipes_senegalensis)	13	74008908	0.103765	0.0230625	6.81773e-06	7738	rs9573198	C	G	0.180697
GCST90027779	Gut microbiota abundance (k_Bacteria.p_Bacteroidetes.c_Bacteroidia.o_Bacteroidales.f_Rikenellaceae.g_Alistipes.s_Alistipes_senegalensis)	14	86046850	-0.09121	0.0186142	9.58208e-07	7738	rs7155195	C	T	0.572076
GCST90027779	Gut microbiota abundance (k_Bacteria.p_Bacteroidetes.c_Bacteroidia.o_Bacteroidales.f_Rikenellaceae.g_Alistipes.s_Alistipes_senegalensis)	18	11879825	-0.110537	0.0250167	9.93757e-06	7738	rs3786306	T	C	0.193602
GCST90027779	Gut microbiota abundance (k_Bacteria.p_Bacteroidetes.c_Bacteroidia.o_Bacteroidales.f_Rikenellaceae.g_Alistipes.s_Alistipes_senegalensis)	18	56945042	0.0903404	0.0195139	3.66488e-06	7738	rs13381162	T	G	0.319755
GCST90027780	Gut microbiota abundance (k_Bacteria.p_Bacteroidetes.c_Bacteroidia.o_Bacteroidales.f_Rikenellaceae.g_Alistipes.s_Alistipes_shahii)	1	66851542	-0.134691	0.0299956	7.10984e-06	7738	rs12134195	C	A	0.0858402
GCST90027780	Gut microbiota abundance (k_Bacteria.p_Bacteroidetes.c_Bacteroidia.o_Bacteroidales.f_Rikenellaceae.g_Alistipes.s_Alistipes_shahii)	2	84941232	-0.0882622	0.0187952	2.65314e-06	7738	rs1728059	C	T	0.265891
GCST90027780	Gut microbiota abundance (k_Bacteria.p_Bacteroidetes.c_Bacteroidia.o_Bacteroidales.f_Rikenellaceae.g_Alistipes.s_Alistipes_shahii)	3	113301686	-0.168088	0.0371934	6.20497e-06	7738	rs34355813	C	T	0.0544599
GCST90027780	Gut microbiota abundance (k_Bacteria.p_Bacteroidetes.c_Bacteroidia.o_Bacteroidales.f_Rikenellaceae.g_Alistipes.s_Alistipes_shahii)	4	88801072	0.115968	0.0241116	1.51224e-06	7738	rs4693197	A	G	0.134327
GCST90027780	Gut microbiota abundance (k_Bacteria.p_Bacteroidetes.c_Bacteroidia.o_Bacteroidales.f_Rikenellaceae.g_Alistipes.s_Alistipes_shahii)	6	6545643	-0.131509	0.029628	9.05086e-06	7738	rs79555856	C	T	0.101322
GCST90027780	Gut microbiota abundance (k_Bacteria.p_Bacteroidetes.c_Bacteroidia.o_Bacteroidales.f_Rikenellaceae.g_Alistipes.s_Alistipes_shahii)	8	4453705	0.12916	0.0289128	7.92392e-06	7738	rs17070727	A	G	0.0950225
GCST90027780	Gut microbiota abundance (k_Bacteria.p_Bacteroidetes.c_Bacteroidia.o_Bacteroidales.f_Rikenellaceae.g_Alistipes.s_Alistipes_shahii)	9	23442387	0.113549	0.0245784	3.8399e-06	7738	rs7043141	T	G	0.134128
GCST90027780	Gut microbiota abundance (k_Bacteria.p_Bacteroidetes.c_Bacteroidia.o_Bacteroidales.f_Rikenellaceae.g_Alistipes.s_Alistipes_shahii)	9	110273582	0.0948989	0.0210221	6.35463e-06	7738	rs34990336	G	A	0.209323
GCST90027780	Gut microbiota abundance (k_Bacteria.p_Bacteroidetes.c_Bacteroidia.o_Bacteroidales.f_Rikenellaceae.g_Alistipes.s_Alistipes_shahii)	9	1521204	0.0887528	0.0199667	8.78759e-06	7738	rs9886784	C	A	0.772554
GCST90027780	Gut microbiota abundance (k_Bacteria.p_Bacteroidetes.c_Bacteroidia.o_Bacteroidales.f_Rikenellaceae.g_Alistipes.s_Alistipes_shahii)	14	29958756	-0.0800937	0.0170429	2.60741e-06	7738	rs11161058	T	C	0.483784
GCST90027780	Gut microbiota abundance (k_Bacteria.p_Bacteroidetes.c_Bacteroidia.o_Bacteroidales.f_Rikenellaceae.g_Alistipes.s_Alistipes_shahii)	18	27557607	-0.102602	0.022689	6.12294e-06	7738	rs6508629	T	C	0.159404
GCST90027781	Gut microbiota abundance (k_Bacteria.p_Bacteroidetes.c_Bacteroidia.o_Bacteroidales.f_Rikenellaceae.g_Alistipes.s_Alistipes_sp_AP11)	1	17551034	0.13124	0.0291578	6.76223e-06	7738	rs2293915	T	A	0.55517
GCST90027781	Gut microbiota abundance (k_Bacteria.p_Bacteroidetes.c_Bacteroidia.o_Bacteroidales.f_Rikenellaceae.g_Alistipes.s_Alistipes_sp_AP11)	1	186786065	-0.189732	0.0412005	4.12297e-06	7738	rs12022867	T	C	0.123737
GCST90027781	Gut microbiota abundance (k_Bacteria.p_Bacteroidetes.c_Bacteroidia.o_Bacteroidales.f_Rikenellaceae.g_Alistipes.s_Alistipes_sp_AP11)	3	7879112	0.124676	0.0280645	8.89242e-06	7738	rs55790429	G	C	0.319025
GCST90027781	Gut microbiota abundance (k_Bacteria.p_Bacteroidetes.c_Bacteroidia.o_Bacteroidales.f_Rikenellaceae.g_Alistipes.s_Alistipes_sp_AP11)	8	15070111	0.193309	0.0340527	1.37268e-08	7738	rs28450200	T	C	0.826147
GCST90027781	Gut microbiota abundance (k_Bacteria.p_Bacteroidetes.c_Bacteroidia.o_Bacteroidales.f_Rikenellaceae.g_Alistipes.s_Alistipes_sp_AP11)	14	51827473	-0.187095	0.0422432	9.46695e-06	7738	rs34886974	T	C	0.111584
GCST90027781	Gut microbiota abundance (k_Bacteria.p_Bacteroidetes.c_Bacteroidia.o_Bacteroidales.f_Rikenellaceae.g_Alistipes.s_Alistipes_sp_AP11)	16	69959741	-0.279033	0.0598337	3.10907e-06	7738	rs13333427	G	A	0.0508214
GCST90027781	Gut microbiota abundance (k_Bacteria.p_Bacteroidetes.c_Bacteroidia.o_Bacteroidales.f_Rikenellaceae.g_Alistipes.s_Alistipes_sp_AP11)	17	31608930	0.139351	0.0287564	1.26029e-06	7738	rs1553042	A	G	0.309212
GCST90027781	Gut microbiota abundance (k_Bacteria.p_Bacteroidetes.c_Bacteroidia.o_Bacteroidales.f_Rikenellaceae.g_Alistipes.s_Alistipes_sp_AP11)	17	52135707	0.241135	0.0538235	7.46071e-06	7738	rs71385354	C	G	0.0602341
GCST90027781	Gut microbiota abundance (k_Bacteria.p_Bacteroidetes.c_Bacteroidia.o_Bacteroidales.f_Rikenellaceae.g_Alistipes.s_Alistipes_sp_AP11)	18	30050356	0.161176	0.0361661	8.32952e-06	7738	rs11664566	T	C	0.15151
GCST90027781	Gut microbiota abundance (k_Bacteria.p_Bacteroidetes.c_Bacteroidia.o_Bacteroidales.f_Rikenellaceae.g_Alistipes.s_Alistipes_sp_AP11)	18	377105	0.119481	0.0262257	5.21627e-06	7738	rs9958338	T	C	0.488401
GCST90027781	Gut microbiota abundance (k_Bacteria.p_Bacteroidetes.c_Bacteroidia.o_Bacteroidales.f_Rikenellaceae.g_Alistipes.s_Alistipes_sp_AP11)	20	10218155	0.3004	0.0677435	9.234e-06	7738	rs363031	A	C	0.0523215
GCST90027781	Gut microbiota abundance (k_Bacteria.p_Bacteroidetes.c_Bacteroidia.o_Bacteroidales.f_Rikenellaceae.g_Alistipes.s_Alistipes_sp_AP11)	20	59631773	-0.146211	0.0323458	6.17632e-06	7738	rs73147950	A	C	0.209161
GCST90027750	Gut microbiota abundance (k_Bacteria.p_Firmicutes)	2	67868756	0.0981321	0.0197908	7.10461e-07	7738	rs1023692	C	T	0.771282
GCST90027750	Gut microbiota abundance (k_Bacteria.p_Firmicutes)	4	177181357	0.0905641	0.0184746	9.482e-07	7738	rs11940931	A	G	0.742659
GCST90027750	Gut microbiota abundance (k_Bacteria.p_Firmicutes)	7	138966254	0.160069	0.0354861	6.45952e-06	7738	rs7794348	A	G	0.0548254
GCST90027750	Gut microbiota abundance (k_Bacteria.p_Firmicutes)	10	126860657	0.171436	0.0380948	6.78719e-06	7738	rs34566098	G	A	0.0538268
GCST90027750	Gut microbiota abundance (k_Bacteria.p_Firmicutes)	10	9526946	-0.143121	0.0282841	4.18986e-07	7738	rs74949229	A	G	0.0938701
GCST90027750	Gut microbiota abundance (k_Bacteria.p_Firmicutes)	11	19450687	-0.0754361	0.0169338	8.39905e-06	7738	rs10833110	A	C	0.346437
GCST90027750	Gut microbiota abundance (k_Bacteria.p_Firmicutes)	17	2677516	0.132672	0.0290479	4.9389e-06	7738	rs78416223	A	G	0.105284
GCST90027653	Gut microbiota abundance (k_Bacteria.p_Firmicutes.c_Bacilli)	1	175381699	-0.232258	0.0511301	5.55943e-06	7738	rs75005855	A	T	0.0546038
GCST90027653	Gut microbiota abundance (k_Bacteria.p_Firmicutes.c_Bacilli)	1	16761962	0.148588	0.0333745	8.50198e-06	7738	rs12064418	T	C	0.162888
GCST90027653	Gut microbiota abundance (k_Bacteria.p_Firmicutes.c_Bacilli)	2	119541381	-0.149789	0.0337367	8.99767e-06	7738	rs11694441	A	C	0.125998
GCST90027653	Gut microbiota abundance (k_Bacteria.p_Firmicutes.c_Bacilli)	3	118350858	-0.146265	0.0322166	5.6238e-06	7738	rs76752365	C	G	0.136027
GCST90027653	Gut microbiota abundance (k_Bacteria.p_Firmicutes.c_Bacilli)	5	141949123	-0.140837	0.0296482	2.03142e-06	7738	rs11744900	G	A	0.174459
GCST90027653	Gut microbiota abundance (k_Bacteria.p_Firmicutes.c_Bacilli)	6	97442712	-0.167094	0.0359956	3.44921e-06	7738	rs1206113	T	C	0.108426
GCST90027653	Gut microbiota abundance (k_Bacteria.p_Firmicutes.c_Bacilli)	8	5416476	-0.220634	0.0499474	9.99309e-06	7738	rs74520302	G	A	0.0530404
GCST90027653	Gut microbiota abundance (k_Bacteria.p_Firmicutes.c_Bacilli)	9	96387675	-0.0983934	0.0220912	8.42966e-06	7738	rs10761245	T	C	0.494124
GCST90027653	Gut microbiota abundance (k_Bacteria.p_Firmicutes.c_Bacilli)	10	79990400	0.0997535	0.0224173	8.5931e-06	7738	rs1249137	T	C	0.375257
GCST90027653	Gut microbiota abundance (k_Bacteria.p_Firmicutes.c_Bacilli)	10	126611387	0.163245	0.036351	7.09578e-06	7738	rs77655905	A	G	0.104456
GCST90027653	Gut microbiota abundance (k_Bacteria.p_Firmicutes.c_Bacilli)	14	80634365	0.104822	0.0233032	6.85378e-06	7738	rs4903903	C	T	0.337698
GCST90027653	Gut microbiota abundance (k_Bacteria.p_Firmicutes.c_Bacilli)	16	73551996	-0.106378	0.0223735	1.98793e-06	7738	rs1400577	G	A	0.600237
GCST90027653	Gut microbiota abundance (k_Bacteria.p_Firmicutes.c_Bacilli)	19	15297576	0.134179	0.0284948	2.49052e-06	7738	rs7245563	T	C	0.180709
GCST90027653	Gut microbiota abundance (k_Bacteria.p_Firmicutes.c_Bacilli)	21	43018030	-0.123996	0.0240164	2.43041e-07	7738	rs3892326	C	T	0.479803
GCST90027739	Gut microbiota abundance (k_Bacteria.p_Firmicutes.c_Bacilli.o_Lactobacillales)	1	16761962	0.149719	0.0336029	8.36855e-06	7738	rs12064418	T	C	0.163086
GCST90027739	Gut microbiota abundance (k_Bacteria.p_Firmicutes.c_Bacilli.o_Lactobacillales)	1	175381699	-0.23429	0.051872	6.28116e-06	7738	rs75005855	A	T	0.053901
GCST90027739	Gut microbiota abundance (k_Bacteria.p_Firmicutes.c_Bacilli.o_Lactobacillales)	2	119541381	-0.156202	0.0340182	4.39612e-06	7738	rs11694441	A	C	0.125619
GCST90027739	Gut microbiota abundance (k_Bacteria.p_Firmicutes.c_Bacilli.o_Lactobacillales)	3	118350858	-0.159306	0.0326209	1.04193e-06	7738	rs76752365	C	G	0.135036
GCST90027739	Gut microbiota abundance (k_Bacteria.p_Firmicutes.c_Bacilli.o_Lactobacillales)	4	175395062	0.155888	0.0348837	7.86683e-06	7738	rs17052168	C	T	0.11767
GCST90027739	Gut microbiota abundance (k_Bacteria.p_Firmicutes.c_Bacilli.o_Lactobacillales)	5	141901900	-0.151658	0.0305978	7.17794e-07	7738	rs7703260	C	T	0.155324
GCST90027739	Gut microbiota abundance (k_Bacteria.p_Firmicutes.c_Bacilli.o_Lactobacillales)	6	97513091	-0.169496	0.036581	3.59617e-06	7738	rs946119	T	C	0.107641
GCST90027739	Gut microbiota abundance (k_Bacteria.p_Firmicutes.c_Bacilli.o_Lactobacillales)	8	18785706	0.13484	0.029836	6.20226e-06	7738	rs1960416	T	C	0.175817
GCST90027739	Gut microbiota abundance (k_Bacteria.p_Firmicutes.c_Bacilli.o_Lactobacillales)	10	126611387	0.165351	0.0366567	6.45833e-06	7738	rs77655905	A	G	0.103922
GCST90027739	Gut microbiota abundance (k_Bacteria.p_Firmicutes.c_Bacilli.o_Lactobacillales)	14	38756561	-0.101056	0.0226416	8.07105e-06	7738	rs12889801	T	C	0.498558
GCST90027739	Gut microbiota abundance (k_Bacteria.p_Firmicutes.c_Bacilli.o_Lactobacillales)	16	73551996	-0.102174	0.0225061	5.63054e-06	7738	rs1400577	G	A	0.600301
GCST90027739	Gut microbiota abundance (k_Bacteria.p_Firmicutes.c_Bacilli.o_Lactobacillales)	21	43018030	-0.131019	0.0241887	6.07617e-08	7738	rs3892326	C	T	0.480319
GCST90027669	Gut microbiota abundance (k_Bacteria.p_Firmicutes.c_Bacilli.o_Lactobacillales.f_Lactobacillaceae)	1	18712328	-0.18069	0.0406447	8.76415e-06	7738	rs6684536	T	C	0.245762
GCST90027669	Gut microbiota abundance (k_Bacteria.p_Firmicutes.c_Bacilli.o_Lactobacillales.f_Lactobacillaceae)	2	81066982	-0.216861	0.048965	9.47196e-06	7738	rs11689862	G	T	0.847484
GCST90027669	Gut microbiota abundance (k_Bacteria.p_Firmicutes.c_Bacilli.o_Lactobacillales.f_Lactobacillaceae)	4	149841540	-0.176148	0.0385687	4.94481e-06	7738	rs76832256	C	T	0.264639
GCST90027669	Gut microbiota abundance (k_Bacteria.p_Firmicutes.c_Bacilli.o_Lactobacillales.f_Lactobacillaceae)	4	53563365	0.35592	0.0767043	3.48153e-06	7738	rs112241999	T	C	0.0730194
GCST90027669	Gut microbiota abundance (k_Bacteria.p_Firmicutes.c_Bacilli.o_Lactobacillales.f_Lactobacillaceae)	4	3267074	0.297472	0.0646219	4.15901e-06	7738	rs3135176	C	T	0.0919798
GCST90027669	Gut microbiota abundance (k_Bacteria.p_Firmicutes.c_Bacilli.o_Lactobacillales.f_Lactobacillaceae)	5	100103358	0.165598	0.0367282	6.52109e-06	7738	rs278502	G	A	0.333478
GCST90027669	Gut microbiota abundance (k_Bacteria.p_Firmicutes.c_Bacilli.o_Lactobacillales.f_Lactobacillaceae)	6	155836415	-0.273266	0.0611533	7.87535e-06	7738	rs12204031	A	T	0.124503
GCST90027669	Gut microbiota abundance (k_Bacteria.p_Firmicutes.c_Bacilli.o_Lactobacillales.f_Lactobacillaceae)	10	79986352	0.156996	0.0352505	8.43976e-06	7738	rs1149732	T	C	0.382739
GCST90027669	Gut microbiota abundance (k_Bacteria.p_Firmicutes.c_Bacilli.o_Lactobacillales.f_Lactobacillaceae)	12	16256537	0.162166	0.0358989	6.26325e-06	7738	rs2598336	C	G	0.593195
GCST90027669	Gut microbiota abundance (k_Bacteria.p_Firmicutes.c_Bacilli.o_Lactobacillales.f_Lactobacillaceae)	12	19899635	-0.277086	0.061724	7.15204e-06	7738	rs17457331	G	T	0.0928986
GCST90027669	Gut microbiota abundance (k_Bacteria.p_Firmicutes.c_Bacilli.o_Lactobacillales.f_Lactobacillaceae)	13	109001850	0.180256	0.0365293	8.03304e-07	7738	rs9559303	T	C	0.36305
GCST90027669	Gut microbiota abundance (k_Bacteria.p_Firmicutes.c_Bacilli.o_Lactobacillales.f_Lactobacillaceae)	14	42338011	0.184167	0.0405913	5.70282e-06	7738	rs2899931	T	G	0.242114
GCST90027669	Gut microbiota abundance (k_Bacteria.p_Firmicutes.c_Bacilli.o_Lactobacillales.f_Lactobacillaceae)	14	73182541	-0.184069	0.037914	1.20445e-06	7738	rs2332915	C	G	0.378608
GCST90027702	Gut microbiota abundance (k_Bacteria.p_Firmicutes.c_Bacilli.o_Lactobacillales.f_Lactobacillaceae.g_Lactobacillus)	1	18712328	-0.183246	0.0406075	6.40354e-06	7738	rs6684536	T	C	0.245857
GCST90027702	Gut microbiota abundance (k_Bacteria.p_Firmicutes.c_Bacilli.o_Lactobacillales.f_Lactobacillaceae.g_Lactobacillus)	4	53563365	0.353483	0.0766103	3.94912e-06	7738	rs112241999	T	C	0.0731481
GCST90027702	Gut microbiota abundance (k_Bacteria.p_Firmicutes.c_Bacilli.o_Lactobacillales.f_Lactobacillaceae.g_Lactobacillus)	4	3267074	0.29376	0.0645394	5.3228e-06	7738	rs3135176	C	T	0.0921269
GCST90027702	Gut microbiota abundance (k_Bacteria.p_Firmicutes.c_Bacilli.o_Lactobacillales.f_Lactobacillaceae.g_Lactobacillus)	4	149841540	-0.175687	0.0385789	5.26453e-06	7738	rs76832256	C	T	0.263946
GCST90027702	Gut microbiota abundance (k_Bacteria.p_Firmicutes.c_Bacilli.o_Lactobacillales.f_Lactobacillaceae.g_Lactobacillus)	5	100103358	0.166232	0.0366985	5.90731e-06	7738	rs278502	G	A	0.333772
GCST90027702	Gut microbiota abundance (k_Bacteria.p_Firmicutes.c_Bacilli.o_Lactobacillales.f_Lactobacillaceae.g_Lactobacillus)	6	155836415	-0.274687	0.0610857	6.89986e-06	7738	rs12204031	A	T	0.124723
GCST90027702	Gut microbiota abundance (k_Bacteria.p_Firmicutes.c_Bacilli.o_Lactobacillales.f_Lactobacillaceae.g_Lactobacillus)	10	79986352	0.155861	0.0352367	9.72232e-06	7738	rs1149732	T	C	0.383414
GCST90027702	Gut microbiota abundance (k_Bacteria.p_Firmicutes.c_Bacilli.o_Lactobacillales.f_Lactobacillaceae.g_Lactobacillus)	12	16256537	0.160911	0.035888	7.33669e-06	7738	rs2598336	C	G	0.593418
GCST90027702	Gut microbiota abundance (k_Bacteria.p_Firmicutes.c_Bacilli.o_Lactobacillales.f_Lactobacillaceae.g_Lactobacillus)	12	19899635	-0.27535	0.0617179	8.14179e-06	7738	rs17457331	G	T	0.0927686
GCST90027702	Gut microbiota abundance (k_Bacteria.p_Firmicutes.c_Bacilli.o_Lactobacillales.f_Lactobacillaceae.g_Lactobacillus)	13	109001850	0.180766	0.0364928	7.29004e-07	7738	rs9559303	T	C	0.363102
GCST90027702	Gut microbiota abundance (k_Bacteria.p_Firmicutes.c_Bacilli.o_Lactobacillales.f_Lactobacillaceae.g_Lactobacillus)	14	42517765	0.174465	0.0382463	5.07621e-06	7738	rs34185363	A	T	0.300908
GCST90027702	Gut microbiota abundance (k_Bacteria.p_Firmicutes.c_Bacilli.o_Lactobacillales.f_Lactobacillaceae.g_Lactobacillus)	14	73182541	-0.185244	0.0378778	1.0055e-06	7738	rs2332915	C	G	0.378703
GCST90027782	Gut microbiota abundance (k_Bacteria.p_Firmicutes.c_Bacilli.o_Lactobacillales.f_Lactobacillaceae.g_Lactobacillus.s_Lactobacillus_delbrueckii)	1	244935076	0.319997	0.0682303	2.73262e-06	7738	rs60200511	G	A	0.0939516
GCST90027782	Gut microbiota abundance (k_Bacteria.p_Firmicutes.c_Bacilli.o_Lactobacillales.f_Lactobacillaceae.g_Lactobacillus.s_Lactobacillus_delbrueckii)	3	55103700	-0.32208	0.071939	7.56519e-06	7738	rs1458987	T	C	0.0855867
GCST90027782	Gut microbiota abundance (k_Bacteria.p_Firmicutes.c_Bacilli.o_Lactobacillales.f_Lactobacillaceae.g_Lactobacillus.s_Lactobacillus_delbrueckii)	3	112191202	-0.318667	0.0708029	6.77096e-06	7738	rs12488234	G	T	0.105917
GCST90027782	Gut microbiota abundance (k_Bacteria.p_Firmicutes.c_Bacilli.o_Lactobacillales.f_Lactobacillaceae.g_Lactobacillus.s_Lactobacillus_delbrueckii)	3	66026666	0.408662	0.090122	5.77298e-06	7738	rs28635178	A	G	0.0528226
GCST90027782	Gut microbiota abundance (k_Bacteria.p_Firmicutes.c_Bacilli.o_Lactobacillales.f_Lactobacillaceae.g_Lactobacillus.s_Lactobacillus_delbrueckii)	4	187526100	0.20506	0.0446326	4.3398e-06	7738	rs11734017	T	C	0.307114
GCST90027782	Gut microbiota abundance (k_Bacteria.p_Firmicutes.c_Bacilli.o_Lactobacillales.f_Lactobacillaceae.g_Lactobacillus.s_Lactobacillus_delbrueckii)	5	118301430	0.195759	0.0420816	3.28882e-06	7738	rs299199	A	G	0.454333
GCST90027782	Gut microbiota abundance (k_Bacteria.p_Firmicutes.c_Bacilli.o_Lactobacillales.f_Lactobacillaceae.g_Lactobacillus.s_Lactobacillus_delbrueckii)	7	48196153	0.325695	0.0734979	9.36419e-06	7738	rs35870858	C	G	0.0823956
GCST90027782	Gut microbiota abundance (k_Bacteria.p_Firmicutes.c_Bacilli.o_Lactobacillales.f_Lactobacillaceae.g_Lactobacillus.s_Lactobacillus_delbrueckii)	9	6556948	-0.17962	0.0401337	7.62132e-06	7738	rs4333664	T	C	0.455242
GCST90027782	Gut microbiota abundance (k_Bacteria.p_Firmicutes.c_Bacilli.o_Lactobacillales.f_Lactobacillaceae.g_Lactobacillus.s_Lactobacillus_delbrueckii)	9	76162393	-0.407555	0.0920671	9.56797e-06	7738	rs278731	T	C	0.0504032
GCST90027782	Gut microbiota abundance (k_Bacteria.p_Firmicutes.c_Bacilli.o_Lactobacillales.f_Lactobacillaceae.g_Lactobacillus.s_Lactobacillus_delbrueckii)	10	133569215	0.199777	0.0436121	4.63276e-06	7738	rs4433502	A	G	0.349453
GCST90027782	Gut microbiota abundance (k_Bacteria.p_Firmicutes.c_Bacilli.o_Lactobacillales.f_Lactobacillaceae.g_Lactobacillus.s_Lactobacillus_delbrueckii)	11	95301453	-0.216494	0.0452388	1.70502e-06	7738	rs735027	G	A	0.298145
GCST90027782	Gut microbiota abundance (k_Bacteria.p_Firmicutes.c_Bacilli.o_Lactobacillales.f_Lactobacillaceae.g_Lactobacillus.s_Lactobacillus_delbrueckii)	12	108841863	0.393284	0.0886952	9.24549e-06	7738	rs11113894	A	G	0.0508065
GCST90027782	Gut microbiota abundance (k_Bacteria.p_Firmicutes.c_Bacilli.o_Lactobacillales.f_Lactobacillaceae.g_Lactobacillus.s_Lactobacillus_delbrueckii)	13	76646062	-0.275378	0.0589864	3.03403e-06	7738	rs9544137	G	A	0.133226
GCST90027782	Gut microbiota abundance (k_Bacteria.p_Firmicutes.c_Bacilli.o_Lactobacillales.f_Lactobacillaceae.g_Lactobacillus.s_Lactobacillus_delbrueckii)	14	73182541	-0.201062	0.0446853	6.81099e-06	7738	rs2332915	C	G	0.377171
GCST90027782	Gut microbiota abundance (k_Bacteria.p_Firmicutes.c_Bacilli.o_Lactobacillales.f_Lactobacillaceae.g_Lactobacillus.s_Lactobacillus_delbrueckii)	16	62320487	-0.188661	0.0418046	6.39411e-06	7738	rs4450413	G	C	0.589194
GCST90027782	Gut microbiota abundance (k_Bacteria.p_Firmicutes.c_Bacilli.o_Lactobacillales.f_Lactobacillaceae.g_Lactobacillus.s_Lactobacillus_delbrueckii)	21	42257555	0.252978	0.0555355	5.23227e-06	7738	rs6517636	G	A	0.805669
GCST90027670	Gut microbiota abundance (k_Bacteria.p_Firmicutes.c_Bacilli.o_Lactobacillales.f_Streptococcaceae)	3	104284483	-0.135924	0.0270776	5.17249e-07	7738	rs9828991	T	A	0.7027
GCST90027670	Gut microbiota abundance (k_Bacteria.p_Firmicutes.c_Bacilli.o_Lactobacillales.f_Streptococcaceae)	4	7277846	0.209054	0.0455591	4.4617e-06	7738	rs28719561	C	T	0.0837098
GCST90027670	Gut microbiota abundance (k_Bacteria.p_Firmicutes.c_Bacilli.o_Lactobacillales.f_Streptococcaceae)	6	117227284	-0.144528	0.0300958	1.56874e-06	7738	rs11153641	C	T	0.206792
GCST90027670	Gut microbiota abundance (k_Bacteria.p_Firmicutes.c_Bacilli.o_Lactobacillales.f_Streptococcaceae)	7	122783839	0.205148	0.0405881	4.31748e-07	7738	rs73447940	A	C	0.101803
GCST90027670	Gut microbiota abundance (k_Bacteria.p_Firmicutes.c_Bacilli.o_Lactobacillales.f_Streptococcaceae)	7	7822225	0.150679	0.0331838	5.60622e-06	7738	rs13235500	G	A	0.190723
GCST90027670	Gut microbiota abundance (k_Bacteria.p_Firmicutes.c_Bacilli.o_Lactobacillales.f_Streptococcaceae)	8	21139032	-0.167032	0.0374381	8.13692e-06	7738	rs2610946	G	A	0.854692
GCST90027670	Gut microbiota abundance (k_Bacteria.p_Firmicutes.c_Bacilli.o_Lactobacillales.f_Streptococcaceae)	8	98899757	-0.192862	0.0436049	9.73688e-06	7738	rs75955305	A	C	0.083372
GCST90027670	Gut microbiota abundance (k_Bacteria.p_Firmicutes.c_Bacilli.o_Lactobacillales.f_Streptococcaceae)	9	78709777	-0.154409	0.0323208	1.77595e-06	7738	rs12345570	T	C	0.168494
GCST90027670	Gut microbiota abundance (k_Bacteria.p_Firmicutes.c_Bacilli.o_Lactobacillales.f_Streptococcaceae)	10	5993461	0.207403	0.0463357	7.60204e-06	7738	rs41294029	T	C	0.0817246
GCST90027670	Gut microbiota abundance (k_Bacteria.p_Firmicutes.c_Bacilli.o_Lactobacillales.f_Streptococcaceae)	10	55325964	-0.246374	0.0526148	2.8327e-06	7738	rs73242161	C	A	0.0557373
GCST90027670	Gut microbiota abundance (k_Bacteria.p_Firmicutes.c_Bacilli.o_Lactobacillales.f_Streptococcaceae)	12	32226658	0.12428	0.0270266	4.25706e-06	7738	rs2668320	T	C	0.278342
GCST90027670	Gut microbiota abundance (k_Bacteria.p_Firmicutes.c_Bacilli.o_Lactobacillales.f_Streptococcaceae)	14	80660670	0.11913	0.0258328	3.99595e-06	7738	rs74064457	A	G	0.339887
GCST90027670	Gut microbiota abundance (k_Bacteria.p_Firmicutes.c_Bacilli.o_Lactobacillales.f_Streptococcaceae)	14	23119483	0.165144	0.0369302	7.75675e-06	7738	rs72679838	G	A	0.125756
GCST90027670	Gut microbiota abundance (k_Bacteria.p_Firmicutes.c_Bacilli.o_Lactobacillales.f_Streptococcaceae)	16	60407480	0.143701	0.0300179	1.69138e-06	7738	rs1901115	T	C	0.799426
GCST90027670	Gut microbiota abundance (k_Bacteria.p_Firmicutes.c_Bacilli.o_Lactobacillales.f_Streptococcaceae)	21	43018030	-0.118422	0.0265076	7.91571e-06	7738	rs3892326	C	T	0.480188
GCST90027703	Gut microbiota abundance (k_Bacteria.p_Firmicutes.c_Bacilli.o_Lactobacillales.f_Streptococcaceae.g_Streptococcus)	3	104284483	-0.126	0.0279267	6.42703e-06	7738	rs9828991	T	A	0.701253
GCST90027703	Gut microbiota abundance (k_Bacteria.p_Firmicutes.c_Bacilli.o_Lactobacillales.f_Streptococcaceae.g_Streptococcus)	6	117546090	-0.119298	0.0258636	3.97713e-06	7738	rs9398452	G	C	0.369284
GCST90027703	Gut microbiota abundance (k_Bacteria.p_Firmicutes.c_Bacilli.o_Lactobacillales.f_Streptococcaceae.g_Streptococcus)	6	168158836	-0.131345	0.0285648	4.26285e-06	7738	rs528874	G	T	0.261693
GCST90027703	Gut microbiota abundance (k_Bacteria.p_Firmicutes.c_Bacilli.o_Lactobacillales.f_Streptococcaceae.g_Streptococcus)	7	10085378	0.150637	0.0321777	2.84892e-06	7738	rs2882716	T	G	0.191459
GCST90027703	Gut microbiota abundance (k_Bacteria.p_Firmicutes.c_Bacilli.o_Lactobacillales.f_Streptococcaceae.g_Streptococcus)	7	122783839	0.208638	0.0418542	6.20055e-07	7738	rs73447940	A	C	0.102253
GCST90027703	Gut microbiota abundance (k_Bacteria.p_Firmicutes.c_Bacilli.o_Lactobacillales.f_Streptococcaceae.g_Streptococcus)	9	78709777	-0.153647	0.0333706	4.13914e-06	7738	rs12345570	T	C	0.167242
GCST90027703	Gut microbiota abundance (k_Bacteria.p_Firmicutes.c_Bacilli.o_Lactobacillales.f_Streptococcaceae.g_Streptococcus)	10	5993461	0.217428	0.0477808	5.35119e-06	7738	rs41294029	T	C	0.0817161
GCST90027703	Gut microbiota abundance (k_Bacteria.p_Firmicutes.c_Bacilli.o_Lactobacillales.f_Streptococcaceae.g_Streptococcus)	14	80662335	0.123635	0.0267314	3.74421e-06	7738	rs56025506	T	C	0.333398
GCST90027703	Gut microbiota abundance (k_Bacteria.p_Firmicutes.c_Bacilli.o_Lactobacillales.f_Streptococcaceae.g_Streptococcus)	16	60407480	0.148014	0.0311356	1.99591e-06	7738	rs1901115	T	C	0.800504
GCST90027703	Gut microbiota abundance (k_Bacteria.p_Firmicutes.c_Bacilli.o_Lactobacillales.f_Streptococcaceae.g_Streptococcus)	20	55472884	0.128998	0.0276442	3.06577e-06	7738	rs34829339	C	T	0.289818
GCST90027703	Gut microbiota abundance (k_Bacteria.p_Firmicutes.c_Bacilli.o_Lactobacillales.f_Streptococcaceae.g_Streptococcus)	21	43018030	-0.123001	0.0273436	6.84826e-06	7738	rs3892326	C	T	0.480177
GCST90027783	Gut microbiota abundance (k_Bacteria.p_Firmicutes.c_Bacilli.o_Lactobacillales.f_Streptococcaceae.g_Streptococcus.s_Streptococcus_parasanguinis)	7	17799597	-0.354823	0.07614	3.16002e-06	7738	rs117329402	T	G	0.0607412
GCST90027783	Gut microbiota abundance (k_Bacteria.p_Firmicutes.c_Bacilli.o_Lactobacillales.f_Streptococcaceae.g_Streptococcus.s_Streptococcus_parasanguinis)	10	19492259	-0.238809	0.0503807	2.13624e-06	7738	rs6481791	C	T	0.84059
GCST90027783	Gut microbiota abundance (k_Bacteria.p_Firmicutes.c_Bacilli.o_Lactobacillales.f_Streptococcaceae.g_Streptococcus.s_Streptococcus_parasanguinis)	18	6668640	-0.208354	0.0455351	4.74679e-06	7738	rs1893286	G	T	0.237649
GCST90027784	Gut microbiota abundance (k_Bacteria.p_Firmicutes.c_Bacilli.o_Lactobacillales.f_Streptococcaceae.g_Streptococcus.s_Streptococcus_salivarius)	9	33231531	-0.270338	0.0597894	6.14031e-06	7738	rs1810052	A	G	0.876062
GCST90027785	Gut microbiota abundance (k_Bacteria.p_Firmicutes.c_Bacilli.o_Lactobacillales.f_Streptococcaceae.g_Streptococcus.s_Streptococcus_thermophilus)	1	3279324	0.137994	0.0308824	7.88152e-06	7738	rs7524171	G	A	0.538948
GCST90027785	Gut microbiota abundance (k_Bacteria.p_Firmicutes.c_Bacilli.o_Lactobacillales.f_Streptococcaceae.g_Streptococcus.s_Streptococcus_thermophilus)	2	48683323	-0.215225	0.0433164	6.74155e-07	7738	rs74654613	C	T	0.15952
GCST90027785	Gut microbiota abundance (k_Bacteria.p_Firmicutes.c_Bacilli.o_Lactobacillales.f_Streptococcaceae.g_Streptococcus.s_Streptococcus_thermophilus)	3	61955356	0.188513	0.0416983	6.15843e-06	7738	rs13086575	T	G	0.190642
GCST90027785	Gut microbiota abundance (k_Bacteria.p_Firmicutes.c_Bacilli.o_Lactobacillales.f_Streptococcaceae.g_Streptococcus.s_Streptococcus_thermophilus)	6	9314807	0.171261	0.0374141	4.70695e-06	7738	rs6900225	A	G	0.760794
GCST90027654	Gut microbiota abundance (k_Bacteria.p_Firmicutes.c_Clostridia)	2	67868756	0.0996966	0.0197632	4.54569e-07	7738	rs1023692	C	T	0.771282
GCST90027654	Gut microbiota abundance (k_Bacteria.p_Firmicutes.c_Clostridia)	7	138966254	0.161442	0.0354367	5.21867e-06	7738	rs7794348	A	G	0.0548254
GCST90027654	Gut microbiota abundance (k_Bacteria.p_Firmicutes.c_Clostridia)	8	60880658	0.0738134	0.0164993	7.6867e-06	7738	rs601224	C	A	0.387117
GCST90027654	Gut microbiota abundance (k_Bacteria.p_Firmicutes.c_Clostridia)	8	117505928	0.0754169	0.0165522	5.20595e-06	7738	rs12675379	C	T	0.515953
GCST90027654	Gut microbiota abundance (k_Bacteria.p_Firmicutes.c_Clostridia)	10	126860657	0.174315	0.0380417	4.60108e-06	7738	rs34566098	G	A	0.0538268
GCST90027654	Gut microbiota abundance (k_Bacteria.p_Firmicutes.c_Clostridia)	10	9526946	-0.140267	0.0282447	6.82983e-07	7738	rs74949229	A	G	0.0938701
GCST90027654	Gut microbiota abundance (k_Bacteria.p_Firmicutes.c_Clostridia)	11	19447547	-0.0761699	0.0169137	6.68606e-06	7738	rs10766557	C	G	0.346886
GCST90027740	Gut microbiota abundance (k_Bacteria.p_Firmicutes.c_Clostridia.o_Clostridiales)	2	67868756	0.0996851	0.0197632	4.55953e-07	7738	rs1023692	C	T	0.771282
GCST90027740	Gut microbiota abundance (k_Bacteria.p_Firmicutes.c_Clostridia.o_Clostridiales)	7	138966254	0.161458	0.0354367	5.20811e-06	7738	rs7794348	A	G	0.0548254
GCST90027740	Gut microbiota abundance (k_Bacteria.p_Firmicutes.c_Clostridia.o_Clostridiales)	8	117505928	0.0754182	0.0165522	5.20415e-06	7738	rs12675379	C	T	0.515953
GCST90027740	Gut microbiota abundance (k_Bacteria.p_Firmicutes.c_Clostridia.o_Clostridiales)	8	60880658	0.0738045	0.0164993	7.70602e-06	7738	rs601224	C	A	0.387117
GCST90027740	Gut microbiota abundance (k_Bacteria.p_Firmicutes.c_Clostridia.o_Clostridiales)	10	9526946	-0.140257	0.0282447	6.84242e-07	7738	rs74949229	A	G	0.0938701
GCST90027740	Gut microbiota abundance (k_Bacteria.p_Firmicutes.c_Clostridia.o_Clostridiales)	10	126860657	0.174315	0.0380417	4.60087e-06	7738	rs34566098	G	A	0.0538268
GCST90027740	Gut microbiota abundance (k_Bacteria.p_Firmicutes.c_Clostridia.o_Clostridiales)	11	19447547	-0.076171	0.0169137	6.68405e-06	7738	rs10766557	C	G	0.346886
GCST90027671	Gut microbiota abundance (k_Bacteria.p_Firmicutes.c_Clostridia.o_Clostridiales.f_Clostridiaceae)	1	219859210	0.134667	0.0285797	2.45335e-06	7738	rs1572504	T	C	0.210831
GCST90027671	Gut microbiota abundance (k_Bacteria.p_Firmicutes.c_Clostridia.o_Clostridiales.f_Clostridiaceae)	2	82812545	0.217385	0.0472657	4.24102e-06	7738	rs17626621	T	G	0.0682361
GCST90027671	Gut microbiota abundance (k_Bacteria.p_Firmicutes.c_Clostridia.o_Clostridiales.f_Clostridiaceae)	4	29759187	0.243328	0.0505872	1.50879e-06	7738	rs28577018	G	A	0.0573578
GCST90027671	Gut microbiota abundance (k_Bacteria.p_Firmicutes.c_Clostridia.o_Clostridiales.f_Clostridiaceae)	4	140819016	0.162681	0.0350188	3.39203e-06	7738	rs1531069	C	G	0.862022
GCST90027671	Gut microbiota abundance (k_Bacteria.p_Firmicutes.c_Clostridia.o_Clostridiales.f_Clostridiaceae)	6	14395373	0.170942	0.036738	3.27115e-06	7738	rs11969660	T	C	0.110506
GCST90027671	Gut microbiota abundance (k_Bacteria.p_Firmicutes.c_Clostridia.o_Clostridiales.f_Clostridiaceae)	8	89046119	-0.114781	0.023154	7.14825e-07	7738	rs10106275	A	G	0.43782
GCST90027671	Gut microbiota abundance (k_Bacteria.p_Firmicutes.c_Clostridia.o_Clostridiales.f_Clostridiaceae)	12	94200011	-0.111296	0.0241032	3.88472e-06	7738	rs55834012	C	A	0.365609
GCST90027671	Gut microbiota abundance (k_Bacteria.p_Firmicutes.c_Clostridia.o_Clostridiales.f_Clostridiaceae)	15	40597229	0.11646	0.0259694	7.30903e-06	7738	rs4924450	A	G	0.705191
GCST90027671	Gut microbiota abundance (k_Bacteria.p_Firmicutes.c_Clostridia.o_Clostridiales.f_Clostridiaceae)	15	42769334	-0.195978	0.0426563	4.341e-06	7738	rs111604729	T	C	0.0852083
GCST90027671	Gut microbiota abundance (k_Bacteria.p_Firmicutes.c_Clostridia.o_Clostridiales.f_Clostridiaceae)	16	8625523	0.142402	0.0286354	6.59493e-07	7738	rs12923305	A	C	0.229486
GCST90027704	Gut microbiota abundance (k_Bacteria.p_Firmicutes.c_Clostridia.o_Clostridiales.f_Clostridiaceae.g_Clostridium)	1	219859210	0.137725	0.0287283	1.63441e-06	7738	rs1572504	T	C	0.211309
GCST90027704	Gut microbiota abundance (k_Bacteria.p_Firmicutes.c_Clostridia.o_Clostridiales.f_Clostridiaceae.g_Clostridium)	2	82812545	0.220647	0.0476282	3.60936e-06	7738	rs17626621	T	G	0.0679745
GCST90027704	Gut microbiota abundance (k_Bacteria.p_Firmicutes.c_Clostridia.o_Clostridiales.f_Clostridiaceae.g_Clostridium)	4	29759187	0.248981	0.0508779	9.89578e-07	7738	rs28577018	G	A	0.0574032
GCST90027704	Gut microbiota abundance (k_Bacteria.p_Firmicutes.c_Clostridia.o_Clostridiales.f_Clostridiaceae.g_Clostridium)	4	140819016	0.160604	0.0352358	5.16464e-06	7738	rs1531069	C	G	0.862372
GCST90027704	Gut microbiota abundance (k_Bacteria.p_Firmicutes.c_Clostridia.o_Clostridiales.f_Clostridiaceae.g_Clostridium)	6	14395373	0.169314	0.0369647	4.64024e-06	7738	rs11969660	T	C	0.110762
GCST90027704	Gut microbiota abundance (k_Bacteria.p_Firmicutes.c_Clostridia.o_Clostridiales.f_Clostridiaceae.g_Clostridium)	8	89046119	-0.10823	0.0233126	3.44128e-06	7738	rs10106275	A	G	0.436153
GCST90027704	Gut microbiota abundance (k_Bacteria.p_Firmicutes.c_Clostridia.o_Clostridiales.f_Clostridiaceae.g_Clostridium)	12	94200011	-0.11279	0.0242025	3.15813e-06	7738	rs55834012	C	A	0.365659
GCST90027704	Gut microbiota abundance (k_Bacteria.p_Firmicutes.c_Clostridia.o_Clostridiales.f_Clostridiaceae.g_Clostridium)	15	100284194	0.133192	0.0296207	6.90478e-06	7738	rs12913822	A	T	0.230806
GCST90027704	Gut microbiota abundance (k_Bacteria.p_Firmicutes.c_Clostridia.o_Clostridiales.f_Clostridiaceae.g_Clostridium)	15	42769334	-0.19557	0.0430737	5.61604e-06	7738	rs111604729	T	C	0.0848386
GCST90027704	Gut microbiota abundance (k_Bacteria.p_Firmicutes.c_Clostridia.o_Clostridiales.f_Clostridiaceae.g_Clostridium)	16	8611717	0.149553	0.0294764	3.90274e-07	7738	rs12932210	T	G	0.219233
GCST90027704	Gut microbiota abundance (k_Bacteria.p_Firmicutes.c_Clostridia.o_Clostridiales.f_Clostridiaceae.g_Clostridium)	17	76140308	0.120874	0.0271018	8.19559e-06	7738	rs7214893	A	G	0.261969
GCST90027786	Gut microbiota abundance (k_Bacteria.p_Firmicutes.c_Clostridia.o_Clostridiales.f_Clostridiaceae.g_Clostridium.s_Clostridium_asparagiforme)	1	28747911	-0.283199	0.0621573	5.20967e-06	7738	rs35665752	G	T	0.107347
GCST90027786	Gut microbiota abundance (k_Bacteria.p_Firmicutes.c_Clostridia.o_Clostridiales.f_Clostridiaceae.g_Clostridium.s_Clostridium_asparagiforme)	3	60664643	-0.367701	0.0806489	5.1331e-06	7738	rs12633258	A	G	0.0694253
GCST90027786	Gut microbiota abundance (k_Bacteria.p_Firmicutes.c_Clostridia.o_Clostridiales.f_Clostridiaceae.g_Clostridium.s_Clostridium_asparagiforme)	3	192612921	0.208321	0.0453591	4.37542e-06	7738	rs1463878	G	T	0.780479
GCST90027786	Gut microbiota abundance (k_Bacteria.p_Firmicutes.c_Clostridia.o_Clostridiales.f_Clostridiaceae.g_Clostridium.s_Clostridium_asparagiforme)	4	60328405	0.182008	0.039207	3.44643e-06	7738	rs2063471	C	G	0.455006
GCST90027786	Gut microbiota abundance (k_Bacteria.p_Firmicutes.c_Clostridia.o_Clostridiales.f_Clostridiaceae.g_Clostridium.s_Clostridium_asparagiforme)	4	19449962	-0.295359	0.0664057	8.67581e-06	7738	rs80196726	G	C	0.0933682
GCST90027786	Gut microbiota abundance (k_Bacteria.p_Firmicutes.c_Clostridia.o_Clostridiales.f_Clostridiaceae.g_Clostridium.s_Clostridium_asparagiforme)	5	165090260	0.281442	0.0624343	6.55013e-06	7738	rs13166845	A	T	0.137617
GCST90027786	Gut microbiota abundance (k_Bacteria.p_Firmicutes.c_Clostridia.o_Clostridiales.f_Clostridiaceae.g_Clostridium.s_Clostridium_asparagiforme)	6	8991886	-0.183384	0.0400138	4.5829e-06	7738	rs6597377	C	A	0.453141
GCST90027786	Gut microbiota abundance (k_Bacteria.p_Firmicutes.c_Clostridia.o_Clostridiales.f_Clostridiaceae.g_Clostridium.s_Clostridium_asparagiforme)	8	136718087	0.274168	0.0610191	7.01746e-06	7738	rs57193778	G	A	0.10972
GCST90027786	Gut microbiota abundance (k_Bacteria.p_Firmicutes.c_Clostridia.o_Clostridiales.f_Clostridiaceae.g_Clostridium.s_Clostridium_asparagiforme)	12	108041797	-0.243218	0.0504041	1.39746e-06	7738	rs73187354	A	G	0.183607
GCST90027786	Gut microbiota abundance (k_Bacteria.p_Firmicutes.c_Clostridia.o_Clostridiales.f_Clostridiaceae.g_Clostridium.s_Clostridium_asparagiforme)	12	130283785	0.197791	0.0442985	8.00811e-06	7738	rs11060559	A	G	0.742152
GCST90027786	Gut microbiota abundance (k_Bacteria.p_Firmicutes.c_Clostridia.o_Clostridiales.f_Clostridiaceae.g_Clostridium.s_Clostridium_asparagiforme)	14	65226044	0.284059	0.0633468	7.31914e-06	7738	rs35595126	T	C	0.114309
GCST90027786	Gut microbiota abundance (k_Bacteria.p_Firmicutes.c_Clostridia.o_Clostridiales.f_Clostridiaceae.g_Clostridium.s_Clostridium_asparagiforme)	15	100063635	0.19308	0.0399501	1.34468e-06	7738	rs12441278	A	T	0.428045
GCST90027786	Gut microbiota abundance (k_Bacteria.p_Firmicutes.c_Clostridia.o_Clostridiales.f_Clostridiaceae.g_Clostridium.s_Clostridium_asparagiforme)	18	76478271	-0.302914	0.0667073	5.60028e-06	7738	rs1976629	T	C	0.906393
GCST90027786	Gut microbiota abundance (k_Bacteria.p_Firmicutes.c_Clostridia.o_Clostridiales.f_Clostridiaceae.g_Clostridium.s_Clostridium_asparagiforme)	18	61641374	0.188711	0.0408175	3.77711e-06	7738	rs574764	A	C	0.386483
GCST90027786	Gut microbiota abundance (k_Bacteria.p_Firmicutes.c_Clostridia.o_Clostridiales.f_Clostridiaceae.g_Clostridium.s_Clostridium_asparagiforme)	19	54732216	0.427583	0.0953598	7.32943e-06	7738	rs16960152	A	G	0.0652382
GCST90027786	Gut microbiota abundance (k_Bacteria.p_Firmicutes.c_Clostridia.o_Clostridiales.f_Clostridiaceae.g_Clostridium.s_Clostridium_asparagiforme)	22	51038369	-0.259143	0.0570563	5.57571e-06	7738	rs715519	C	G	0.140116
GCST90027787	Gut microbiota abundance (k_Bacteria.p_Firmicutes.c_Clostridia.o_Clostridiales.f_Clostridiaceae.g_Clostridium.s_Clostridium_leptum)	1	195501149	0.14313	0.031489	5.48302e-06	7738	rs67194754	G	A	0.278666
GCST90027787	Gut microbiota abundance (k_Bacteria.p_Firmicutes.c_Clostridia.o_Clostridiales.f_Clostridiaceae.g_Clostridium.s_Clostridium_leptum)	1	30603043	0.178862	0.0404592	9.83377e-06	7738	rs72662817	G	A	0.181412
GCST90027787	Gut microbiota abundance (k_Bacteria.p_Firmicutes.c_Clostridia.o_Clostridiales.f_Clostridiaceae.g_Clostridium.s_Clostridium_leptum)	3	60243843	0.186816	0.0394039	2.12613e-06	7738	rs17398712	C	G	0.156544
GCST90027787	Gut microbiota abundance (k_Bacteria.p_Firmicutes.c_Clostridia.o_Clostridiales.f_Clostridiaceae.g_Clostridium.s_Clostridium_leptum)	4	11169139	-0.246343	0.0531684	3.59956e-06	7738	rs79201749	A	G	0.0910655
GCST90027787	Gut microbiota abundance (k_Bacteria.p_Firmicutes.c_Clostridia.o_Clostridiales.f_Clostridiaceae.g_Clostridium.s_Clostridium_leptum)	6	25454869	0.138489	0.0299489	3.76062e-06	7738	rs9356977	A	C	0.645474
GCST90027787	Gut microbiota abundance (k_Bacteria.p_Firmicutes.c_Clostridia.o_Clostridiales.f_Clostridiaceae.g_Clostridium.s_Clostridium_leptum)	10	10139363	0.148601	0.0308155	1.41932e-06	7738	rs7073292	G	A	0.374935
GCST90027787	Gut microbiota abundance (k_Bacteria.p_Firmicutes.c_Clostridia.o_Clostridiales.f_Clostridiaceae.g_Clostridium.s_Clostridium_leptum)	15	93596061	-0.189446	0.0397457	1.87491e-06	7738	rs11858399	T	C	0.163698
GCST90027672	Gut microbiota abundance (k_Bacteria.p_Firmicutes.c_Clostridia.o_Clostridiales.f_Clostridiales_noname)	1	77041173	-0.101553	0.0228013	8.43626e-06	7738	rs315026	G	A	0.313019
GCST90027672	Gut microbiota abundance (k_Bacteria.p_Firmicutes.c_Clostridia.o_Clostridiales.f_Clostridiales_noname)	1	181338339	-0.105024	0.0236295	8.80542e-06	7738	rs12039057	G	A	0.284067
GCST90027672	Gut microbiota abundance (k_Bacteria.p_Firmicutes.c_Clostridia.o_Clostridiales.f_Clostridiales_noname)	4	150277279	0.235299	0.0485794	1.27506e-06	7738	rs36131910	A	G	0.052841
GCST90027672	Gut microbiota abundance (k_Bacteria.p_Firmicutes.c_Clostridia.o_Clostridiales.f_Clostridiales_noname)	10	59135772	-0.225762	0.0487175	3.58484e-06	7738	rs74564383	T	C	0.0507443
GCST90027672	Gut microbiota abundance (k_Bacteria.p_Firmicutes.c_Clostridia.o_Clostridiales.f_Clostridiales_noname)	11	5845481	-0.171682	0.0366461	2.80156e-06	7738	rs72896141	A	G	0.11407
GCST90027672	Gut microbiota abundance (k_Bacteria.p_Firmicutes.c_Clostridia.o_Clostridiales.f_Clostridiales_noname)	13	85599144	0.16143	0.0350324	4.06499e-06	7738	rs35903463	T	A	0.107979
GCST90027672	Gut microbiota abundance (k_Bacteria.p_Firmicutes.c_Clostridia.o_Clostridiales.f_Clostridiales_noname)	15	99183876	0.104932	0.0224615	2.98786e-06	7738	rs7402939	C	T	0.631239
GCST90027672	Gut microbiota abundance (k_Bacteria.p_Firmicutes.c_Clostridia.o_Clostridiales.f_Clostridiales_noname)	18	47142173	-0.132439	0.0266022	6.40841e-07	7738	rs4939587	G	T	0.193687
GCST90027705	Gut microbiota abundance (k_Bacteria.p_Firmicutes.c_Clostridia.o_Clostridiales.f_Clostridiales_noname.g_Flavonifractor)	3	2932365	-0.17866	0.0393665	5.66931e-06	7738	rs13061928	G	A	0.192297
GCST90027705	Gut microbiota abundance (k_Bacteria.p_Firmicutes.c_Clostridia.o_Clostridiales.f_Clostridiales_noname.g_Flavonifractor)	3	55796723	0.148681	0.0333961	8.5055e-06	7738	rs9848037	G	A	0.739047
GCST90027705	Gut microbiota abundance (k_Bacteria.p_Firmicutes.c_Clostridia.o_Clostridiales.f_Clostridiales_noname.g_Flavonifractor)	11	39603353	-0.150339	0.0329919	5.19278e-06	7738	rs77544959	A	G	0.285411
GCST90027705	Gut microbiota abundance (k_Bacteria.p_Firmicutes.c_Clostridia.o_Clostridiales.f_Clostridiales_noname.g_Flavonifractor)	12	57322492	-0.181354	0.0369798	9.3834e-07	7738	rs1872436	T	C	0.191344
GCST90027705	Gut microbiota abundance (k_Bacteria.p_Firmicutes.c_Clostridia.o_Clostridiales.f_Clostridiales_noname.g_Flavonifractor)	22	48492960	-0.168458	0.0379208	8.89754e-06	7738	rs5768347	G	T	0.823431
GCST90027788	Gut microbiota abundance (k_Bacteria.p_Firmicutes.c_Clostridia.o_Clostridiales.f_Clostridiales_noname.g_Flavonifractor.s_Flavonifractor_plautii)	3	2932365	-0.17875	0.0393115	5.44114e-06	7738	rs13061928	G	A	0.192297
GCST90027788	Gut microbiota abundance (k_Bacteria.p_Firmicutes.c_Clostridia.o_Clostridiales.f_Clostridiales_noname.g_Flavonifractor.s_Flavonifractor_plautii)	3	55796723	0.149789	0.0333494	7.07278e-06	7738	rs9848037	G	A	0.739047
GCST90027788	Gut microbiota abundance (k_Bacteria.p_Firmicutes.c_Clostridia.o_Clostridiales.f_Clostridiales_noname.g_Flavonifractor.s_Flavonifractor_plautii)	11	39603353	-0.149358	0.0329458	5.8031e-06	7738	rs77544959	A	G	0.285411
GCST90027788	Gut microbiota abundance (k_Bacteria.p_Firmicutes.c_Clostridia.o_Clostridiales.f_Clostridiales_noname.g_Flavonifractor.s_Flavonifractor_plautii)	12	57322492	-0.181533	0.0369281	8.83995e-07	7738	rs1872436	T	C	0.191344
GCST90027788	Gut microbiota abundance (k_Bacteria.p_Firmicutes.c_Clostridia.o_Clostridiales.f_Clostridiales_noname.g_Flavonifractor.s_Flavonifractor_plautii)	13	101402225	0.159167	0.0358491	8.99933e-06	7738	rs9513795	T	C	0.203817
GCST90027788	Gut microbiota abundance (k_Bacteria.p_Firmicutes.c_Clostridia.o_Clostridiales.f_Clostridiales_noname.g_Flavonifractor.s_Flavonifractor_plautii)	22	48492960	-0.1688	0.0378678	8.2882e-06	7738	rs5768347	G	T	0.823431
GCST90027706	Gut microbiota abundance (k_Bacteria.p_Firmicutes.c_Clostridia.o_Clostridiales.f_Clostridiales_noname.g_Pseudoflavonifractor)	3	168587709	-0.125347	0.0266924	2.6532e-06	7738	rs6778836	A	T	0.72267
GCST90027706	Gut microbiota abundance (k_Bacteria.p_Firmicutes.c_Clostridia.o_Clostridiales.f_Clostridiales_noname.g_Pseudoflavonifractor)	3	190548613	-0.121916	0.0273473	8.27066e-06	7738	rs9290954	A	G	0.275764
GCST90027706	Gut microbiota abundance (k_Bacteria.p_Firmicutes.c_Clostridia.o_Clostridiales.f_Clostridiales_noname.g_Pseudoflavonifractor)	4	163822623	0.261818	0.0579151	6.16311e-06	7738	rs75202637	G	A	0.0637073
GCST90027706	Gut microbiota abundance (k_Bacteria.p_Firmicutes.c_Clostridia.o_Clostridiales.f_Clostridiales_noname.g_Pseudoflavonifractor)	7	134549927	0.132083	0.0280604	2.51275e-06	7738	rs10236678	A	G	0.747711
GCST90027706	Gut microbiota abundance (k_Bacteria.p_Firmicutes.c_Clostridia.o_Clostridiales.f_Clostridiales_noname.g_Pseudoflavonifractor)	7	2964863	-0.140384	0.0309599	5.77697e-06	7738	rs1182140	G	A	0.801962
GCST90027706	Gut microbiota abundance (k_Bacteria.p_Firmicutes.c_Clostridia.o_Clostridiales.f_Clostridiales_noname.g_Pseudoflavonifractor)	7	50424061	-0.120812	0.0266529	5.8205e-06	7738	rs7790846	G	A	0.722492
GCST90027706	Gut microbiota abundance (k_Bacteria.p_Firmicutes.c_Clostridia.o_Clostridiales.f_Clostridiales_noname.g_Pseudoflavonifractor)	8	74434869	0.121141	0.025352	1.76722e-06	7738	rs4424244	C	T	0.352337
GCST90027706	Gut microbiota abundance (k_Bacteria.p_Firmicutes.c_Clostridia.o_Clostridiales.f_Clostridiales_noname.g_Pseudoflavonifractor)	13	34382060	0.110457	0.0237395	3.27318e-06	7738	rs7990301	T	C	0.53636
GCST90027706	Gut microbiota abundance (k_Bacteria.p_Firmicutes.c_Clostridia.o_Clostridiales.f_Clostridiales_noname.g_Pseudoflavonifractor)	16	26304777	0.129592	0.0284218	5.12495e-06	7738	rs11074766	T	C	0.243533
GCST90027789	Gut microbiota abundance (k_Bacteria.p_Firmicutes.c_Clostridia.o_Clostridiales.f_Clostridiales_noname.g_Pseudoflavonifractor.s_Pseudoflavonifractor_capillosus)	2	200913546	-0.225163	0.0506251	8.6816e-06	7738	rs74412941	C	A	0.0628039
GCST90027789	Gut microbiota abundance (k_Bacteria.p_Firmicutes.c_Clostridia.o_Clostridiales.f_Clostridiales_noname.g_Pseudoflavonifractor.s_Pseudoflavonifractor_capillosus)	2	145252729	0.2182	0.0489312	8.22205e-06	7738	rs6761789	G	T	0.0701702
GCST90027789	Gut microbiota abundance (k_Bacteria.p_Firmicutes.c_Clostridia.o_Clostridiales.f_Clostridiales_noname.g_Pseudoflavonifractor.s_Pseudoflavonifractor_capillosus)	2	88848180	-0.128058	0.0266047	1.48399e-06	7738	rs4352232	G	C	0.316327
GCST90027789	Gut microbiota abundance (k_Bacteria.p_Firmicutes.c_Clostridia.o_Clostridiales.f_Clostridiales_noname.g_Pseudoflavonifractor.s_Pseudoflavonifractor_capillosus)	3	168587709	-0.126056	0.0266972	2.33905e-06	7738	rs6778836	A	T	0.72267
GCST90027789	Gut microbiota abundance (k_Bacteria.p_Firmicutes.c_Clostridia.o_Clostridiales.f_Clostridiales_noname.g_Pseudoflavonifractor.s_Pseudoflavonifractor_capillosus)	4	163822623	0.263588	0.0579255	5.35279e-06	7738	rs75202637	G	A	0.0637073
GCST90027789	Gut microbiota abundance (k_Bacteria.p_Firmicutes.c_Clostridia.o_Clostridiales.f_Clostridiales_noname.g_Pseudoflavonifractor.s_Pseudoflavonifractor_capillosus)	7	2964863	-0.140145	0.0309654	6.01492e-06	7738	rs1182140	G	A	0.801962
GCST90027789	Gut microbiota abundance (k_Bacteria.p_Firmicutes.c_Clostridia.o_Clostridiales.f_Clostridiales_noname.g_Pseudoflavonifractor.s_Pseudoflavonifractor_capillosus)	7	50424061	-0.121291	0.0266576	5.36574e-06	7738	rs7790846	G	A	0.722492
GCST90027789	Gut microbiota abundance (k_Bacteria.p_Firmicutes.c_Clostridia.o_Clostridiales.f_Clostridiales_noname.g_Pseudoflavonifractor.s_Pseudoflavonifractor_capillosus)	7	134549927	0.134283	0.0280654	1.71281e-06	7738	rs10236678	A	G	0.747711
GCST90027789	Gut microbiota abundance (k_Bacteria.p_Firmicutes.c_Clostridia.o_Clostridiales.f_Clostridiales_noname.g_Pseudoflavonifractor.s_Pseudoflavonifractor_capillosus)	8	74434869	0.121481	0.0253566	1.66027e-06	7738	rs4424244	C	T	0.352337
GCST90027789	Gut microbiota abundance (k_Bacteria.p_Firmicutes.c_Clostridia.o_Clostridiales.f_Clostridiales_noname.g_Pseudoflavonifractor.s_Pseudoflavonifractor_capillosus)	13	34382060	0.110327	0.0237438	3.37513e-06	7738	rs7990301	T	C	0.53636
GCST90027789	Gut microbiota abundance (k_Bacteria.p_Firmicutes.c_Clostridia.o_Clostridiales.f_Clostridiales_noname.g_Pseudoflavonifractor.s_Pseudoflavonifractor_capillosus)	16	26304777	0.130159	0.0284269	4.67789e-06	7738	rs11074766	T	C	0.243533
GCST90027673	Gut microbiota abundance (k_Bacteria.p_Firmicutes.c_Clostridia.o_Clostridiales.f_Eubacteriaceae)	7	15776571	0.154392	0.0342993	6.75305e-06	7738	rs1942648	T	C	0.0606979
GCST90027673	Gut microbiota abundance (k_Bacteria.p_Firmicutes.c_Clostridia.o_Clostridiales.f_Eubacteriaceae)	8	74350499	-0.0843857	0.0164173	2.74688e-07	7738	rs17218256	G	C	0.446303
GCST90027673	Gut microbiota abundance (k_Bacteria.p_Firmicutes.c_Clostridia.o_Clostridiales.f_Eubacteriaceae)	8	139175349	-0.0824025	0.0182763	6.52229e-06	7738	rs3898456	T	C	0.358345
GCST90027673	Gut microbiota abundance (k_Bacteria.p_Firmicutes.c_Clostridia.o_Clostridiales.f_Eubacteriaceae)	12	40767990	0.0755761	0.0169817	8.56959e-06	7738	rs4113953	C	G	0.65612
GCST90027673	Gut microbiota abundance (k_Bacteria.p_Firmicutes.c_Clostridia.o_Clostridiales.f_Eubacteriaceae)	13	75463070	0.0771876	0.0164372	2.65418e-06	7738	rs9600403	C	A	0.455977
GCST90027673	Gut microbiota abundance (k_Bacteria.p_Firmicutes.c_Clostridia.o_Clostridiales.f_Eubacteriaceae)	18	33849043	0.104832	0.0229048	4.72052e-06	7738	rs2252668	A	G	0.845037
GCST90027673	Gut microbiota abundance (k_Bacteria.p_Firmicutes.c_Clostridia.o_Clostridiales.f_Eubacteriaceae)	20	50306527	-0.0843257	0.0180317	2.91756e-06	7738	rs6021384	C	T	0.291772
GCST90027707	Gut microbiota abundance (k_Bacteria.p_Firmicutes.c_Clostridia.o_Clostridiales.f_Eubacteriaceae.g_Eubacterium)	7	15776571	0.154234	0.0343015	6.91083e-06	7738	rs1942648	T	C	0.0606979
GCST90027707	Gut microbiota abundance (k_Bacteria.p_Firmicutes.c_Clostridia.o_Clostridiales.f_Eubacteriaceae.g_Eubacterium)	8	74350499	-0.084435	0.0164184	2.70795e-07	7738	rs17218256	G	C	0.446303
GCST90027707	Gut microbiota abundance (k_Bacteria.p_Firmicutes.c_Clostridia.o_Clostridiales.f_Eubacteriaceae.g_Eubacterium)	8	139175349	-0.0824794	0.0182774	6.40265e-06	7738	rs3898456	T	C	0.358345
GCST90027707	Gut microbiota abundance (k_Bacteria.p_Firmicutes.c_Clostridia.o_Clostridiales.f_Eubacteriaceae.g_Eubacterium)	12	40767990	0.0757262	0.0169828	8.23455e-06	7738	rs4113953	C	G	0.65612
GCST90027707	Gut microbiota abundance (k_Bacteria.p_Firmicutes.c_Clostridia.o_Clostridiales.f_Eubacteriaceae.g_Eubacterium)	13	75463070	0.0770856	0.0164382	2.73993e-06	7738	rs9600403	C	A	0.455977
GCST90027707	Gut microbiota abundance (k_Bacteria.p_Firmicutes.c_Clostridia.o_Clostridiales.f_Eubacteriaceae.g_Eubacterium)	18	33849043	0.104747	0.0229062	4.81083e-06	7738	rs2252668	A	G	0.845037
GCST90027707	Gut microbiota abundance (k_Bacteria.p_Firmicutes.c_Clostridia.o_Clostridiales.f_Eubacteriaceae.g_Eubacterium)	20	50306527	-0.0842745	0.0180328	2.96251e-06	7738	rs6021384	C	T	0.291772
GCST90027790	Gut microbiota abundance (k_Bacteria.p_Firmicutes.c_Clostridia.o_Clostridiales.f_Eubacteriaceae.g_Eubacterium.s_Eubacterium_eligens)	1	13785516	0.120728	0.0267334	6.30246e-06	7738	rs10927575	C	G	0.141584
GCST90027790	Gut microbiota abundance (k_Bacteria.p_Firmicutes.c_Clostridia.o_Clostridiales.f_Eubacteriaceae.g_Eubacterium.s_Eubacterium_eligens)	1	121237156	-0.19937	0.0438513	5.45444e-06	7738	rs12123157	T	G	0.0618234
GCST90027790	Gut microbiota abundance (k_Bacteria.p_Firmicutes.c_Clostridia.o_Clostridiales.f_Eubacteriaceae.g_Eubacterium.s_Eubacterium_eligens)	2	106187246	-0.101888	0.0212403	1.61116e-06	7738	rs11678512	C	T	0.219408
GCST90027790	Gut microbiota abundance (k_Bacteria.p_Firmicutes.c_Clostridia.o_Clostridiales.f_Eubacteriaceae.g_Eubacterium.s_Eubacterium_eligens)	3	141078059	0.162865	0.0337338	1.37949e-06	7738	rs77362317	G	T	0.0732534
GCST90027790	Gut microbiota abundance (k_Bacteria.p_Firmicutes.c_Clostridia.o_Clostridiales.f_Eubacteriaceae.g_Eubacterium.s_Eubacterium_eligens)	3	98120246	-0.165915	0.0361856	4.53754e-06	7738	rs13060820	T	C	0.0723913
GCST90027790	Gut microbiota abundance (k_Bacteria.p_Firmicutes.c_Clostridia.o_Clostridiales.f_Eubacteriaceae.g_Eubacterium.s_Eubacterium_eligens)	3	17852886	0.120423	0.0269748	8.03341e-06	7738	rs56105508	C	G	0.127461
GCST90027790	Gut microbiota abundance (k_Bacteria.p_Firmicutes.c_Clostridia.o_Clostridiales.f_Eubacteriaceae.g_Eubacterium.s_Eubacterium_eligens)	4	7805889	0.103443	0.0203323	3.6256e-07	7738	rs11933020	C	T	0.246485
GCST90027790	Gut microbiota abundance (k_Bacteria.p_Firmicutes.c_Clostridia.o_Clostridiales.f_Eubacteriaceae.g_Eubacterium.s_Eubacterium_eligens)	5	71786401	-0.160806	0.0359854	7.87155e-06	7738	rs79969063	C	A	0.0677792
GCST90027790	Gut microbiota abundance (k_Bacteria.p_Firmicutes.c_Clostridia.o_Clostridiales.f_Eubacteriaceae.g_Eubacterium.s_Eubacterium_eligens)	6	123544294	0.112878	0.0222686	4.00064e-07	7738	rs6922056	G	T	0.804502
GCST90027790	Gut microbiota abundance (k_Bacteria.p_Firmicutes.c_Clostridia.o_Clostridiales.f_Eubacteriaceae.g_Eubacterium.s_Eubacterium_eligens)	8	59962804	0.0884819	0.0197847	7.74034e-06	7738	rs396720	T	C	0.717832
GCST90027790	Gut microbiota abundance (k_Bacteria.p_Firmicutes.c_Clostridia.o_Clostridiales.f_Eubacteriaceae.g_Eubacterium.s_Eubacterium_eligens)	8	117542385	-0.132382	0.029659	8.06399e-06	7738	rs4268153	A	G	0.107514
GCST90027790	Gut microbiota abundance (k_Bacteria.p_Firmicutes.c_Clostridia.o_Clostridiales.f_Eubacteriaceae.g_Eubacterium.s_Eubacterium_eligens)	9	111788558	0.159484	0.0354557	6.85567e-06	7738	rs2184120	C	T	0.0703719
GCST90027790	Gut microbiota abundance (k_Bacteria.p_Firmicutes.c_Clostridia.o_Clostridiales.f_Eubacteriaceae.g_Eubacterium.s_Eubacterium_eligens)	15	46844195	-0.18014	0.0387317	3.30385e-06	7738	rs4775557	C	T	0.0607152
GCST90027790	Gut microbiota abundance (k_Bacteria.p_Firmicutes.c_Clostridia.o_Clostridiales.f_Eubacteriaceae.g_Eubacterium.s_Eubacterium_eligens)	20	58251131	-0.113657	0.0255081	8.36065e-06	7738	rs2426807	C	T	0.143411
GCST90027791	Gut microbiota abundance (k_Bacteria.p_Firmicutes.c_Clostridia.o_Clostridiales.f_Eubacteriaceae.g_Eubacterium.s_Eubacterium_hallii)	4	174600551	0.203012	0.0407635	6.35053e-07	7738	rs10014686	A	G	0.0943997
GCST90027791	Gut microbiota abundance (k_Bacteria.p_Firmicutes.c_Clostridia.o_Clostridiales.f_Eubacteriaceae.g_Eubacterium.s_Eubacterium_hallii)	4	169764631	0.122241	0.0276396	9.74855e-06	7738	rs4692552	C	T	0.263581
GCST90027791	Gut microbiota abundance (k_Bacteria.p_Firmicutes.c_Clostridia.o_Clostridiales.f_Eubacteriaceae.g_Eubacterium.s_Eubacterium_hallii)	7	78170494	0.172603	0.0376243	4.48518e-06	7738	rs62468608	C	A	0.116486
GCST90027791	Gut microbiota abundance (k_Bacteria.p_Firmicutes.c_Clostridia.o_Clostridiales.f_Eubacteriaceae.g_Eubacterium.s_Eubacterium_hallii)	9	21265197	0.108309	0.0241615	7.36936e-06	7738	rs1330325	A	T	0.384105
GCST90027791	Gut microbiota abundance (k_Bacteria.p_Firmicutes.c_Clostridia.o_Clostridiales.f_Eubacteriaceae.g_Eubacterium.s_Eubacterium_hallii)	10	124457906	-0.111962	0.0235768	2.04607e-06	7738	rs2901343	T	C	0.430528
GCST90027791	Gut microbiota abundance (k_Bacteria.p_Firmicutes.c_Clostridia.o_Clostridiales.f_Eubacteriaceae.g_Eubacterium.s_Eubacterium_hallii)	12	20588382	-0.144302	0.0309629	3.15457e-06	7738	rs6487088	T	C	0.819447
GCST90027791	Gut microbiota abundance (k_Bacteria.p_Firmicutes.c_Clostridia.o_Clostridiales.f_Eubacteriaceae.g_Eubacterium.s_Eubacterium_hallii)	12	130703322	-0.159119	0.0352394	6.32033e-06	7738	rs10848037	C	T	0.127875
GCST90027791	Gut microbiota abundance (k_Bacteria.p_Firmicutes.c_Clostridia.o_Clostridiales.f_Eubacteriaceae.g_Eubacterium.s_Eubacterium_hallii)	14	89844111	-0.10882	0.023893	5.25122e-06	7738	rs1952183	G	A	0.503271
GCST90027791	Gut microbiota abundance (k_Bacteria.p_Firmicutes.c_Clostridia.o_Clostridiales.f_Eubacteriaceae.g_Eubacterium.s_Eubacterium_hallii)	21	43184320	0.115938	0.0258467	7.2706e-06	7738	rs2871118	A	G	0.276078
GCST90027791	Gut microbiota abundance (k_Bacteria.p_Firmicutes.c_Clostridia.o_Clostridiales.f_Eubacteriaceae.g_Eubacterium.s_Eubacterium_hallii)	22	37367536	-0.180458	0.0357931	4.61456e-07	7738	rs17749540	T	C	0.148921
GCST90027791	Gut microbiota abundance (k_Bacteria.p_Firmicutes.c_Clostridia.o_Clostridiales.f_Eubacteriaceae.g_Eubacterium.s_Eubacterium_hallii)	22	50940762	-0.140422	0.029329	1.68616e-06	7738	rs73443336	G	A	0.219245
GCST90027792	Gut microbiota abundance (k_Bacteria.p_Firmicutes.c_Clostridia.o_Clostridiales.f_Eubacteriaceae.g_Eubacterium.s_Eubacterium_ramulus)	1	158518939	-0.134336	0.0275221	1.05536e-06	7738	rs9804152	C	T	0.741779
GCST90027792	Gut microbiota abundance (k_Bacteria.p_Firmicutes.c_Clostridia.o_Clostridiales.f_Eubacteriaceae.g_Eubacterium.s_Eubacterium_ramulus)	2	174711730	-0.114822	0.0256509	7.59329e-06	7738	rs6731499	G	A	0.320232
GCST90027792	Gut microbiota abundance (k_Bacteria.p_Firmicutes.c_Clostridia.o_Clostridiales.f_Eubacteriaceae.g_Eubacterium.s_Eubacterium_ramulus)	2	114128721	0.243283	0.0527119	3.92473e-06	7738	rs12474753	T	C	0.0630051
GCST90027792	Gut microbiota abundance (k_Bacteria.p_Firmicutes.c_Clostridia.o_Clostridiales.f_Eubacteriaceae.g_Eubacterium.s_Eubacterium_ramulus)	3	62371898	0.213265	0.0456803	3.03194e-06	7738	rs113157937	T	C	0.0862479
GCST90027792	Gut microbiota abundance (k_Bacteria.p_Firmicutes.c_Clostridia.o_Clostridiales.f_Eubacteriaceae.g_Eubacterium.s_Eubacterium_ramulus)	3	193755011	0.13135	0.0293294	7.51934e-06	7738	rs2368038	T	A	0.226705
GCST90027792	Gut microbiota abundance (k_Bacteria.p_Firmicutes.c_Clostridia.o_Clostridiales.f_Eubacteriaceae.g_Eubacterium.s_Eubacterium_ramulus)	8	60851737	0.177351	0.0398192	8.43277e-06	7738	rs75578397	A	T	0.101482
GCST90027792	Gut microbiota abundance (k_Bacteria.p_Firmicutes.c_Clostridia.o_Clostridiales.f_Eubacteriaceae.g_Eubacterium.s_Eubacterium_ramulus)	9	13514253	-0.149816	0.0337994	9.31472e-06	7738	rs10961097	T	C	0.145585
GCST90027792	Gut microbiota abundance (k_Bacteria.p_Firmicutes.c_Clostridia.o_Clostridiales.f_Eubacteriaceae.g_Eubacterium.s_Eubacterium_ramulus)	11	129090852	0.12484	0.0277199	6.68098e-06	7738	rs6590368	T	C	0.755115
GCST90027792	Gut microbiota abundance (k_Bacteria.p_Firmicutes.c_Clostridia.o_Clostridiales.f_Eubacteriaceae.g_Eubacterium.s_Eubacterium_ramulus)	12	1510640	0.144177	0.0306873	2.62374e-06	7738	rs10848471	A	C	0.205093
GCST90027792	Gut microbiota abundance (k_Bacteria.p_Firmicutes.c_Clostridia.o_Clostridiales.f_Eubacteriaceae.g_Eubacterium.s_Eubacterium_ramulus)	16	62133341	-0.124334	0.0241866	2.73867e-07	7738	rs12935244	C	A	0.363694
GCST90027793	Gut microbiota abundance (k_Bacteria.p_Firmicutes.c_Clostridia.o_Clostridiales.f_Eubacteriaceae.g_Eubacterium.s_Eubacterium_rectale)	1	158052966	-0.080517	0.0165939	1.22093e-06	7738	rs6695790	G	T	0.522521
GCST90027793	Gut microbiota abundance (k_Bacteria.p_Firmicutes.c_Clostridia.o_Clostridiales.f_Eubacteriaceae.g_Eubacterium.s_Eubacterium_rectale)	2	242127334	0.125081	0.0279507	7.63941e-06	7738	rs36042240	C	G	0.100968
GCST90027793	Gut microbiota abundance (k_Bacteria.p_Firmicutes.c_Clostridia.o_Clostridiales.f_Eubacteriaceae.g_Eubacterium.s_Eubacterium_rectale)	8	56351168	0.079789	0.0177283	6.77485e-06	7738	rs72645666	A	G	0.299503
GCST90027793	Gut microbiota abundance (k_Bacteria.p_Firmicutes.c_Clostridia.o_Clostridiales.f_Eubacteriaceae.g_Eubacterium.s_Eubacterium_rectale)	8	98755721	0.0850013	0.0189826	7.54015e-06	7738	rs2449527	A	G	0.248582
GCST90027793	Gut microbiota abundance (k_Bacteria.p_Firmicutes.c_Clostridia.o_Clostridiales.f_Eubacteriaceae.g_Eubacterium.s_Eubacterium_rectale)	9	85165993	0.11834	0.0258878	4.84831e-06	7738	rs1890115	T	G	0.110317
GCST90027793	Gut microbiota abundance (k_Bacteria.p_Firmicutes.c_Clostridia.o_Clostridiales.f_Eubacteriaceae.g_Eubacterium.s_Eubacterium_rectale)	10	82726856	0.0872277	0.018424	2.19644e-06	7738	rs4333970	A	G	0.734925
GCST90027793	Gut microbiota abundance (k_Bacteria.p_Firmicutes.c_Clostridia.o_Clostridiales.f_Eubacteriaceae.g_Eubacterium.s_Eubacterium_rectale)	11	115692040	0.0722317	0.0163446	9.90216e-06	7738	rs1939678	G	A	0.508082
GCST90027793	Gut microbiota abundance (k_Bacteria.p_Firmicutes.c_Clostridia.o_Clostridiales.f_Eubacteriaceae.g_Eubacterium.s_Eubacterium_rectale)	11	132632108	0.129032	0.0283876	5.48391e-06	7738	rs12807499	A	G	0.0985692
GCST90027793	Gut microbiota abundance (k_Bacteria.p_Firmicutes.c_Clostridia.o_Clostridiales.f_Eubacteriaceae.g_Eubacterium.s_Eubacterium_rectale)	15	87379693	-0.0811965	0.0179508	6.08892e-06	7738	rs1452438	G	A	0.716886
GCST90027793	Gut microbiota abundance (k_Bacteria.p_Firmicutes.c_Clostridia.o_Clostridiales.f_Eubacteriaceae.g_Eubacterium.s_Eubacterium_rectale)	17	75023226	0.0755096	0.0166075	5.44917e-06	7738	rs1867204	G	C	0.513597
GCST90027793	Gut microbiota abundance (k_Bacteria.p_Firmicutes.c_Clostridia.o_Clostridiales.f_Eubacteriaceae.g_Eubacterium.s_Eubacterium_rectale)	20	50306537	-0.0816426	0.0180696	6.2362e-06	7738	rs6021385	C	G	0.29233
GCST90027794	Gut microbiota abundance (k_Bacteria.p_Firmicutes.c_Clostridia.o_Clostridiales.f_Eubacteriaceae.g_Eubacterium.s_Eubacterium_siraeum)	2	49754547	0.0902218	0.0197074	4.6931e-06	7738	rs1358421	A	G	0.351206
GCST90027794	Gut microbiota abundance (k_Bacteria.p_Firmicutes.c_Clostridia.o_Clostridiales.f_Eubacteriaceae.g_Eubacterium.s_Eubacterium_siraeum)	3	196553260	0.136893	0.03086	9.16727e-06	7738	rs66806908	G	C	0.889921
GCST90027794	Gut microbiota abundance (k_Bacteria.p_Firmicutes.c_Clostridia.o_Clostridiales.f_Eubacteriaceae.g_Eubacterium.s_Eubacterium_siraeum)	3	144169280	0.0892958	0.0199528	7.62851e-06	7738	rs35239958	C	T	0.320066
GCST90027794	Gut microbiota abundance (k_Bacteria.p_Firmicutes.c_Clostridia.o_Clostridiales.f_Eubacteriaceae.g_Eubacterium.s_Eubacterium_siraeum)	4	174422528	-0.0864051	0.0194917	9.29694e-06	7738	rs7665837	C	G	0.449344
GCST90027794	Gut microbiota abundance (k_Bacteria.p_Firmicutes.c_Clostridia.o_Clostridiales.f_Eubacteriaceae.g_Eubacterium.s_Eubacterium_siraeum)	5	159575028	0.0829043	0.0185813	8.13149e-06	7738	rs28706788	A	G	0.540016
GCST90027794	Gut microbiota abundance (k_Bacteria.p_Firmicutes.c_Clostridia.o_Clostridiales.f_Eubacteriaceae.g_Eubacterium.s_Eubacterium_siraeum)	7	112137676	0.172041	0.0385918	8.27389e-06	7738	rs2906787	C	T	0.93652
GCST90027794	Gut microbiota abundance (k_Bacteria.p_Firmicutes.c_Clostridia.o_Clostridiales.f_Eubacteriaceae.g_Eubacterium.s_Eubacterium_siraeum)	7	25210734	0.165026	0.0370288	8.32319e-06	7738	rs2717881	A	T	0.926897
GCST90027794	Gut microbiota abundance (k_Bacteria.p_Firmicutes.c_Clostridia.o_Clostridiales.f_Eubacteriaceae.g_Eubacterium.s_Eubacterium_siraeum)	10	78984504	0.0879087	0.0195012	6.54862e-06	7738	rs11002091	C	T	0.379164
GCST90027794	Gut microbiota abundance (k_Bacteria.p_Firmicutes.c_Clostridia.o_Clostridiales.f_Eubacteriaceae.g_Eubacterium.s_Eubacterium_siraeum)	13	114744475	-0.0971784	0.0208476	3.14116e-06	7738	rs9805811	G	A	0.730185
GCST90027794	Gut microbiota abundance (k_Bacteria.p_Firmicutes.c_Clostridia.o_Clostridiales.f_Eubacteriaceae.g_Eubacterium.s_Eubacterium_siraeum)	14	80463424	-0.172677	0.0388452	8.7789e-06	7738	rs117632297	A	G	0.063938
GCST90027794	Gut microbiota abundance (k_Bacteria.p_Firmicutes.c_Clostridia.o_Clostridiales.f_Eubacteriaceae.g_Eubacterium.s_Eubacterium_siraeum)	16	82300059	-0.085848	0.0193864	9.49905e-06	7738	rs8050653	G	A	0.434569
GCST90027794	Gut microbiota abundance (k_Bacteria.p_Firmicutes.c_Clostridia.o_Clostridiales.f_Eubacteriaceae.g_Eubacterium.s_Eubacterium_siraeum)	17	63315851	0.162183	0.0360487	6.82747e-06	7738	rs74413687	A	G	0.0728206
GCST90027794	Gut microbiota abundance (k_Bacteria.p_Firmicutes.c_Clostridia.o_Clostridiales.f_Eubacteriaceae.g_Eubacterium.s_Eubacterium_siraeum)	18	11010141	-0.0930074	0.0188939	8.53945e-07	7738	rs2660277	G	T	0.449167
GCST90027794	Gut microbiota abundance (k_Bacteria.p_Firmicutes.c_Clostridia.o_Clostridiales.f_Eubacteriaceae.g_Eubacterium.s_Eubacterium_siraeum)	19	37409561	-0.0849199	0.0189097	7.09545e-06	7738	rs544964	G	A	0.573552
GCST90027794	Gut microbiota abundance (k_Bacteria.p_Firmicutes.c_Clostridia.o_Clostridiales.f_Eubacteriaceae.g_Eubacterium.s_Eubacterium_siraeum)	20	57224053	0.117823	0.0255187	3.8909e-06	7738	rs13040204	G	A	0.216899
GCST90027795	Gut microbiota abundance (k_Bacteria.p_Firmicutes.c_Clostridia.o_Clostridiales.f_Eubacteriaceae.g_Eubacterium.s_Eubacterium_ventriosum)	1	76940156	-0.270616	0.0608933	8.82592e-06	7738	rs12124525	T	C	0.0626426
GCST90027795	Gut microbiota abundance (k_Bacteria.p_Firmicutes.c_Clostridia.o_Clostridiales.f_Eubacteriaceae.g_Eubacterium.s_Eubacterium_ventriosum)	2	170218643	0.213453	0.0476669	7.53408e-06	7738	rs3815679	T	C	0.0941311
GCST90027795	Gut microbiota abundance (k_Bacteria.p_Firmicutes.c_Clostridia.o_Clostridiales.f_Eubacteriaceae.g_Eubacterium.s_Eubacterium_ventriosum)	2	173856545	-0.23966	0.052948	6.00206e-06	7738	rs1011345	C	T	0.0786334
GCST90027795	Gut microbiota abundance (k_Bacteria.p_Firmicutes.c_Clostridia.o_Clostridiales.f_Eubacteriaceae.g_Eubacterium.s_Eubacterium_ventriosum)	3	189546969	-0.300379	0.0657398	4.89553e-06	7738	rs79951774	T	G	0.0506578
GCST90027795	Gut microbiota abundance (k_Bacteria.p_Firmicutes.c_Clostridia.o_Clostridiales.f_Eubacteriaceae.g_Eubacterium.s_Eubacterium_ventriosum)	3	18454062	0.264744	0.0550116	1.49039e-06	7738	rs73040331	C	T	0.0757948
GCST90027795	Gut microbiota abundance (k_Bacteria.p_Firmicutes.c_Clostridia.o_Clostridiales.f_Eubacteriaceae.g_Eubacterium.s_Eubacterium_ventriosum)	18	49901001	-0.267815	0.0511794	1.66905e-07	7738	rs10502943	C	A	0.0865447
GCST90027674	Gut microbiota abundance (k_Bacteria.p_Firmicutes.c_Clostridia.o_Clostridiales.f_Lachnospiraceae)	1	42581600	0.105431	0.0205474	2.87992e-07	7738	rs11210592	G	A	0.192552
GCST90027674	Gut microbiota abundance (k_Bacteria.p_Firmicutes.c_Clostridia.o_Clostridiales.f_Lachnospiraceae)	2	226467954	-0.0907745	0.0203645	8.2922e-06	7738	rs12619063	A	G	0.219821
GCST90027674	Gut microbiota abundance (k_Bacteria.p_Firmicutes.c_Clostridia.o_Clostridiales.f_Lachnospiraceae)	2	213400434	-0.0885936	0.0195958	6.15361e-06	7738	rs11892661	G	T	0.228781
GCST90027674	Gut microbiota abundance (k_Bacteria.p_Firmicutes.c_Clostridia.o_Clostridiales.f_Lachnospiraceae)	3	42159514	-0.0760817	0.0165105	4.06434e-06	7738	rs9882102	A	G	0.575358
GCST90027674	Gut microbiota abundance (k_Bacteria.p_Firmicutes.c_Clostridia.o_Clostridiales.f_Lachnospiraceae)	4	14349049	-0.0747618	0.0167254	7.82348e-06	7738	rs2903645	C	T	0.632013
GCST90027674	Gut microbiota abundance (k_Bacteria.p_Firmicutes.c_Clostridia.o_Clostridiales.f_Lachnospiraceae)	4	7961293	-0.150967	0.0332048	5.45331e-06	7738	rs116656500	C	T	0.0658668
GCST90027674	Gut microbiota abundance (k_Bacteria.p_Firmicutes.c_Clostridia.o_Clostridiales.f_Lachnospiraceae)	5	3194999	-0.073012	0.0162784	7.2845e-06	7738	rs166135	A	G	0.463958
GCST90027674	Gut microbiota abundance (k_Bacteria.p_Firmicutes.c_Clostridia.o_Clostridiales.f_Lachnospiraceae)	6	7085817	-0.0907695	0.0204079	8.67721e-06	7738	rs61025394	A	G	0.195299
GCST90027674	Gut microbiota abundance (k_Bacteria.p_Firmicutes.c_Clostridia.o_Clostridiales.f_Lachnospiraceae)	8	22492129	-0.0822329	0.0176301	3.09606e-06	7738	rs6558174	G	A	0.69082
GCST90027674	Gut microbiota abundance (k_Bacteria.p_Firmicutes.c_Clostridia.o_Clostridiales.f_Lachnospiraceae)	10	79539821	-0.17575	0.0368833	1.88825e-06	7738	rs113097655	T	A	0.0590912
GCST90027674	Gut microbiota abundance (k_Bacteria.p_Firmicutes.c_Clostridia.o_Clostridiales.f_Lachnospiraceae)	10	12589150	0.0835007	0.0182234	4.60416e-06	7738	rs7078960	G	A	0.631884
GCST90027674	Gut microbiota abundance (k_Bacteria.p_Firmicutes.c_Clostridia.o_Clostridiales.f_Lachnospiraceae)	14	90811229	-0.074346	0.0167112	8.63197e-06	7738	rs11625794	G	A	0.43836
GCST90027708	Gut microbiota abundance (k_Bacteria.p_Firmicutes.c_Clostridia.o_Clostridiales.f_Lachnospiraceae.g_Blautia)	2	46033598	0.0863719	0.0176153	9.42758e-07	7738	rs7591885	A	G	0.498302
GCST90027708	Gut microbiota abundance (k_Bacteria.p_Firmicutes.c_Clostridia.o_Clostridiales.f_Lachnospiraceae.g_Blautia)	3	108857481	-0.104324	0.023517	9.15925e-06	7738	rs77623116	G	T	0.16628
GCST90027708	Gut microbiota abundance (k_Bacteria.p_Firmicutes.c_Clostridia.o_Clostridiales.f_Lachnospiraceae.g_Blautia)	3	175089164	-0.0921632	0.0208274	9.64029e-06	7738	rs28762974	G	C	0.255953
GCST90027708	Gut microbiota abundance (k_Bacteria.p_Firmicutes.c_Clostridia.o_Clostridiales.f_Lachnospiraceae.g_Blautia)	3	197684166	-0.0824391	0.0179128	4.17955e-06	7738	rs6783841	A	C	0.413128
GCST90027708	Gut microbiota abundance (k_Bacteria.p_Firmicutes.c_Clostridia.o_Clostridiales.f_Lachnospiraceae.g_Blautia)	3	52170862	0.102041	0.0218971	3.16162e-06	7738	rs6809294	C	G	0.223829
GCST90027708	Gut microbiota abundance (k_Bacteria.p_Firmicutes.c_Clostridia.o_Clostridiales.f_Lachnospiraceae.g_Blautia)	6	164976172	0.0809908	0.0183201	9.83083e-06	7738	rs9459138	T	C	0.667501
GCST90027708	Gut microbiota abundance (k_Bacteria.p_Firmicutes.c_Clostridia.o_Clostridiales.f_Lachnospiraceae.g_Blautia)	8	3136731	-0.0783752	0.0175819	8.28343e-06	7738	rs6990479	A	G	0.370348
GCST90027708	Gut microbiota abundance (k_Bacteria.p_Firmicutes.c_Clostridia.o_Clostridiales.f_Lachnospiraceae.g_Blautia)	8	3422401	-0.0971939	0.021087	4.04231e-06	7738	rs62475831	G	A	0.231695
GCST90027708	Gut microbiota abundance (k_Bacteria.p_Firmicutes.c_Clostridia.o_Clostridiales.f_Lachnospiraceae.g_Blautia)	9	92103552	0.102848	0.0231497	8.8826e-06	7738	rs62551178	C	T	0.175177
GCST90027708	Gut microbiota abundance (k_Bacteria.p_Firmicutes.c_Clostridia.o_Clostridiales.f_Lachnospiraceae.g_Blautia)	14	91621098	0.165522	0.036826	6.96659e-06	7738	rs74083978	C	G	0.0582206
GCST90027708	Gut microbiota abundance (k_Bacteria.p_Firmicutes.c_Clostridia.o_Clostridiales.f_Lachnospiraceae.g_Blautia)	15	68760516	-0.135913	0.029633	4.5062e-06	7738	rs2120865	G	A	0.098766
GCST90027708	Gut microbiota abundance (k_Bacteria.p_Firmicutes.c_Clostridia.o_Clostridiales.f_Lachnospiraceae.g_Blautia)	16	84374241	0.0850847	0.0182563	3.15341e-06	7738	rs4445887	T	C	0.582531
GCST90027840	Gut microbiota abundance (k_Bacteria.p_Firmicutes.c_Clostridia.o_Clostridiales.f_Lachnospiraceae.g_Blautia.s_Ruminococcus_obeum)	3	118911215	-0.105631	0.0198455	1.02252e-07	7738	rs36122201	C	T	0.339153
GCST90027840	Gut microbiota abundance (k_Bacteria.p_Firmicutes.c_Clostridia.o_Clostridiales.f_Lachnospiraceae.g_Blautia.s_Ruminococcus_obeum)	3	62160681	0.150135	0.0334175	7.0325e-06	7738	rs17066239	G	A	0.0840193
GCST90027840	Gut microbiota abundance (k_Bacteria.p_Firmicutes.c_Clostridia.o_Clostridiales.f_Lachnospiraceae.g_Blautia.s_Ruminococcus_obeum)	6	139673089	-0.0874929	0.0196528	8.50981e-06	7738	rs6570332	T	C	0.671814
GCST90027840	Gut microbiota abundance (k_Bacteria.p_Firmicutes.c_Clostridia.o_Clostridiales.f_Lachnospiraceae.g_Blautia.s_Ruminococcus_obeum)	7	108932001	-0.0933565	0.019343	1.39034e-06	7738	rs7793841	A	G	0.612525
GCST90027840	Gut microbiota abundance (k_Bacteria.p_Firmicutes.c_Clostridia.o_Clostridiales.f_Lachnospiraceae.g_Blautia.s_Ruminococcus_obeum)	8	57680098	-0.0921239	0.0200213	4.19875e-06	7738	rs28802725	C	T	0.296617
GCST90027840	Gut microbiota abundance (k_Bacteria.p_Firmicutes.c_Clostridia.o_Clostridiales.f_Lachnospiraceae.g_Blautia.s_Ruminococcus_obeum)	9	18005232	-0.185004	0.0370825	6.0696e-07	7738	rs17773250	C	T	0.0817904
GCST90027840	Gut microbiota abundance (k_Bacteria.p_Firmicutes.c_Clostridia.o_Clostridiales.f_Lachnospiraceae.g_Blautia.s_Ruminococcus_obeum)	11	32008642	0.161728	0.0296976	5.15656e-08	7738	rs1005544	G	C	0.1134
GCST90027840	Gut microbiota abundance (k_Bacteria.p_Firmicutes.c_Clostridia.o_Clostridiales.f_Lachnospiraceae.g_Blautia.s_Ruminococcus_obeum)	12	95153387	-0.179485	0.0377167	1.94774e-06	7738	rs4761660	T	G	0.934154
GCST90027840	Gut microbiota abundance (k_Bacteria.p_Firmicutes.c_Clostridia.o_Clostridiales.f_Lachnospiraceae.g_Blautia.s_Ruminococcus_obeum)	12	13348246	-0.0966547	0.0217815	9.10249e-06	7738	rs12581302	G	T	0.251799
GCST90027840	Gut microbiota abundance (k_Bacteria.p_Firmicutes.c_Clostridia.o_Clostridiales.f_Lachnospiraceae.g_Blautia.s_Ruminococcus_obeum)	14	90861352	0.194271	0.0422672	4.3014e-06	7738	rs183917849	G	C	0.0528159
GCST90027840	Gut microbiota abundance (k_Bacteria.p_Firmicutes.c_Clostridia.o_Clostridiales.f_Lachnospiraceae.g_Blautia.s_Ruminococcus_obeum)	15	68758506	-0.148901	0.0319625	3.18332e-06	7738	rs11072031	T	C	0.0987861
GCST90027840	Gut microbiota abundance (k_Bacteria.p_Firmicutes.c_Clostridia.o_Clostridiales.f_Lachnospiraceae.g_Blautia.s_Ruminococcus_obeum)	16	84374241	0.0933017	0.0195838	1.8957e-06	7738	rs4445887	T	C	0.582047
GCST90027840	Gut microbiota abundance (k_Bacteria.p_Firmicutes.c_Clostridia.o_Clostridiales.f_Lachnospiraceae.g_Blautia.s_Ruminococcus_obeum)	19	5840619	-0.100234	0.020876	1.57554e-06	7738	rs708686	T	C	0.279232
GCST90027841	Gut microbiota abundance (k_Bacteria.p_Firmicutes.c_Clostridia.o_Clostridiales.f_Lachnospiraceae.g_Blautia.s_Ruminococcus_torques)	1	85710312	-0.113617	0.0243498	3.07029e-06	7738	rs11161562	G	C	0.260616
GCST90027841	Gut microbiota abundance (k_Bacteria.p_Firmicutes.c_Clostridia.o_Clostridiales.f_Lachnospiraceae.g_Blautia.s_Ruminococcus_torques)	4	24054917	0.103254	0.0228214	6.05522e-06	7738	rs13109150	T	C	0.671206
GCST90027841	Gut microbiota abundance (k_Bacteria.p_Firmicutes.c_Clostridia.o_Clostridiales.f_Lachnospiraceae.g_Blautia.s_Ruminococcus_torques)	5	173534877	0.124402	0.0268351	3.55574e-06	7738	rs4457100	G	A	0.230483
GCST90027841	Gut microbiota abundance (k_Bacteria.p_Firmicutes.c_Clostridia.o_Clostridiales.f_Lachnospiraceae.g_Blautia.s_Ruminococcus_torques)	8	138933940	-0.161229	0.0334158	1.40055e-06	7738	rs17696544	G	A	0.142327
GCST90027841	Gut microbiota abundance (k_Bacteria.p_Firmicutes.c_Clostridia.o_Clostridiales.f_Lachnospiraceae.g_Blautia.s_Ruminococcus_torques)	8	84262265	-0.189805	0.0411906	4.06631e-06	7738	rs61213519	T	A	0.0721578
GCST90027841	Gut microbiota abundance (k_Bacteria.p_Firmicutes.c_Clostridia.o_Clostridiales.f_Lachnospiraceae.g_Blautia.s_Ruminococcus_torques)	9	104124664	0.124754	0.0277787	7.08957e-06	7738	rs2229594	T	C	0.814794
GCST90027841	Gut microbiota abundance (k_Bacteria.p_Firmicutes.c_Clostridia.o_Clostridiales.f_Lachnospiraceae.g_Blautia.s_Ruminococcus_torques)	11	18743180	-0.112605	0.0220272	3.18632e-07	7738	rs10832975	G	C	0.414205
GCST90027841	Gut microbiota abundance (k_Bacteria.p_Firmicutes.c_Clostridia.o_Clostridiales.f_Lachnospiraceae.g_Blautia.s_Ruminococcus_torques)	20	16019700	-0.100685	0.0219053	4.29893e-06	7738	rs775133	G	C	0.481109
GCST90027709	Gut microbiota abundance (k_Bacteria.p_Firmicutes.c_Clostridia.o_Clostridiales.f_Lachnospiraceae.g_Butyrivibrio)	1	52053017	0.423935	0.0874095	1.23472e-06	7738	rs111544141	T	A	0.0502198
GCST90027709	Gut microbiota abundance (k_Bacteria.p_Firmicutes.c_Clostridia.o_Clostridiales.f_Lachnospiraceae.g_Butyrivibrio)	3	73965973	-0.192549	0.0414122	3.32614e-06	7738	rs17709673	T	C	0.332319
GCST90027709	Gut microbiota abundance (k_Bacteria.p_Firmicutes.c_Clostridia.o_Clostridiales.f_Lachnospiraceae.g_Butyrivibrio)	3	42159351	-0.171168	0.03874	9.94375e-06	7738	rs4974008	C	T	0.633833
GCST90027709	Gut microbiota abundance (k_Bacteria.p_Firmicutes.c_Clostridia.o_Clostridiales.f_Lachnospiraceae.g_Butyrivibrio)	6	166675591	-0.201594	0.0418683	1.47238e-06	7738	rs9459627	T	C	0.299709
GCST90027709	Gut microbiota abundance (k_Bacteria.p_Firmicutes.c_Clostridia.o_Clostridiales.f_Lachnospiraceae.g_Butyrivibrio)	7	20380184	0.299894	0.0643504	3.15697e-06	7738	rs3807927	T	A	0.0917186
GCST90027709	Gut microbiota abundance (k_Bacteria.p_Firmicutes.c_Clostridia.o_Clostridiales.f_Lachnospiraceae.g_Butyrivibrio)	8	16771538	0.389432	0.0866371	6.95745e-06	7738	rs1389373	T	G	0.947478
GCST90027709	Gut microbiota abundance (k_Bacteria.p_Firmicutes.c_Clostridia.o_Clostridiales.f_Lachnospiraceae.g_Butyrivibrio)	14	48465864	-0.226361	0.0499856	5.93964e-06	7738	rs17692191	A	G	0.173258
GCST90027709	Gut microbiota abundance (k_Bacteria.p_Firmicutes.c_Clostridia.o_Clostridiales.f_Lachnospiraceae.g_Butyrivibrio)	14	90724923	-0.195869	0.0399736	9.58539e-07	7738	rs4904659	A	C	0.358047
GCST90027709	Gut microbiota abundance (k_Bacteria.p_Firmicutes.c_Clostridia.o_Clostridiales.f_Lachnospiraceae.g_Butyrivibrio)	18	12431210	0.185952	0.0414666	7.3124e-06	7738	rs1652670	G	A	0.719256
GCST90027709	Gut microbiota abundance (k_Bacteria.p_Firmicutes.c_Clostridia.o_Clostridiales.f_Lachnospiraceae.g_Butyrivibrio)	22	19641083	0.257556	0.0506641	3.70348e-07	7738	rs13055049	C	T	0.168505
GCST90027842	Gut microbiota abundance (k_Bacteria.p_Firmicutes.c_Clostridia.o_Clostridiales.f_Lachnospiraceae.g_Butyrivibrio.s_Butyrivibrio_crossotus)	1	52053017	0.433734	0.0876619	7.50533e-07	7738	rs111544141	T	A	0.0500989
GCST90027842	Gut microbiota abundance (k_Bacteria.p_Firmicutes.c_Clostridia.o_Clostridiales.f_Lachnospiraceae.g_Butyrivibrio.s_Butyrivibrio_crossotus)	3	73965973	-0.184618	0.041545	8.83833e-06	7738	rs17709673	T	C	0.330523
GCST90027842	Gut microbiota abundance (k_Bacteria.p_Firmicutes.c_Clostridia.o_Clostridiales.f_Lachnospiraceae.g_Butyrivibrio.s_Butyrivibrio_crossotus)	3	20070515	0.4101	0.089318	4.40159e-06	7738	rs114804117	T	A	0.0563533
GCST90027842	Gut microbiota abundance (k_Bacteria.p_Firmicutes.c_Clostridia.o_Clostridiales.f_Lachnospiraceae.g_Butyrivibrio.s_Butyrivibrio_crossotus)	6	166675591	-0.204583	0.041845	1.01314e-06	7738	rs9459627	T	C	0.30004
GCST90027842	Gut microbiota abundance (k_Bacteria.p_Firmicutes.c_Clostridia.o_Clostridiales.f_Lachnospiraceae.g_Butyrivibrio.s_Butyrivibrio_crossotus)	7	20380184	0.307966	0.0644421	1.76202e-06	7738	rs3807927	T	A	0.0915143
GCST90027842	Gut microbiota abundance (k_Bacteria.p_Firmicutes.c_Clostridia.o_Clostridiales.f_Lachnospiraceae.g_Butyrivibrio.s_Butyrivibrio_crossotus)	8	16771538	0.383456	0.0867807	9.93047e-06	7738	rs1389373	T	G	0.947534
GCST90027842	Gut microbiota abundance (k_Bacteria.p_Firmicutes.c_Clostridia.o_Clostridiales.f_Lachnospiraceae.g_Butyrivibrio.s_Butyrivibrio_crossotus)	12	5294392	0.290928	0.0638107	5.13417e-06	7738	rs56347647	C	T	0.109573
GCST90027842	Gut microbiota abundance (k_Bacteria.p_Firmicutes.c_Clostridia.o_Clostridiales.f_Lachnospiraceae.g_Butyrivibrio.s_Butyrivibrio_crossotus)	14	90685594	0.182887	0.0377341	1.2551e-06	7738	rs4900028	T	C	0.574911
GCST90027842	Gut microbiota abundance (k_Bacteria.p_Firmicutes.c_Clostridia.o_Clostridiales.f_Lachnospiraceae.g_Butyrivibrio.s_Butyrivibrio_crossotus)	14	48465864	-0.228239	0.0499957	4.99091e-06	7738	rs17692191	A	G	0.173528
GCST90027842	Gut microbiota abundance (k_Bacteria.p_Firmicutes.c_Clostridia.o_Clostridiales.f_Lachnospiraceae.g_Butyrivibrio.s_Butyrivibrio_crossotus)	18	12448430	0.187868	0.0418038	6.98844e-06	7738	rs3935	A	C	0.72549
GCST90027842	Gut microbiota abundance (k_Bacteria.p_Firmicutes.c_Clostridia.o_Clostridiales.f_Lachnospiraceae.g_Butyrivibrio.s_Butyrivibrio_crossotus)	22	19641083	0.258895	0.0506748	3.23966e-07	7738	rs13055049	C	T	0.16852
GCST90027710	Gut microbiota abundance (k_Bacteria.p_Firmicutes.c_Clostridia.o_Clostridiales.f_Lachnospiraceae.g_Coprococcus)	2	241089267	0.117109	0.024666	2.05627e-06	7738	rs10460443	A	G	0.790512
GCST90027710	Gut microbiota abundance (k_Bacteria.p_Firmicutes.c_Clostridia.o_Clostridiales.f_Lachnospiraceae.g_Coprococcus)	2	208617482	-0.104084	0.021161	8.71385e-07	7738	rs17639938	C	G	0.253379
GCST90027710	Gut microbiota abundance (k_Bacteria.p_Firmicutes.c_Clostridia.o_Clostridiales.f_Lachnospiraceae.g_Coprococcus)	3	150737619	-0.0877806	0.0188284	3.12932e-06	7738	rs6772892	G	T	0.401758
GCST90027710	Gut microbiota abundance (k_Bacteria.p_Firmicutes.c_Clostridia.o_Clostridiales.f_Lachnospiraceae.g_Coprococcus)	4	182487712	-0.129376	0.0292805	9.93802e-06	7738	rs4861985	T	A	0.104904
GCST90027710	Gut microbiota abundance (k_Bacteria.p_Firmicutes.c_Clostridia.o_Clostridiales.f_Lachnospiraceae.g_Coprococcus)	5	31692115	0.085617	0.0192843	9.007e-06	7738	rs386190	G	A	0.660435
GCST90027710	Gut microbiota abundance (k_Bacteria.p_Firmicutes.c_Clostridia.o_Clostridiales.f_Lachnospiraceae.g_Coprococcus)	7	148273411	0.119186	0.0266965	8.02565e-06	7738	rs10234541	T	C	0.137348
GCST90027710	Gut microbiota abundance (k_Bacteria.p_Firmicutes.c_Clostridia.o_Clostridiales.f_Lachnospiraceae.g_Coprococcus)	11	95853099	0.0926298	0.0205514	6.56825e-06	7738	rs12577679	C	T	0.249141
GCST90027710	Gut microbiota abundance (k_Bacteria.p_Firmicutes.c_Clostridia.o_Clostridiales.f_Lachnospiraceae.g_Coprococcus)	12	95152877	-0.162048	0.0366847	9.99378e-06	7738	rs7964677	G	A	0.937754
GCST90027710	Gut microbiota abundance (k_Bacteria.p_Firmicutes.c_Clostridia.o_Clostridiales.f_Lachnospiraceae.g_Coprococcus)	12	40587702	0.0850511	0.0180266	2.38062e-06	7738	rs1844921	C	T	0.463661
GCST90027710	Gut microbiota abundance (k_Bacteria.p_Firmicutes.c_Clostridia.o_Clostridiales.f_Lachnospiraceae.g_Coprococcus)	13	103759453	-0.0993935	0.0212968	3.05541e-06	7738	rs17276797	T	A	0.232366
GCST90027710	Gut microbiota abundance (k_Bacteria.p_Firmicutes.c_Clostridia.o_Clostridiales.f_Lachnospiraceae.g_Coprococcus)	20	23561732	-0.14128	0.0319375	9.70465e-06	7738	rs117817822	G	A	0.0844267
GCST90027843	Gut microbiota abundance (k_Bacteria.p_Firmicutes.c_Clostridia.o_Clostridiales.f_Lachnospiraceae.g_Coprococcus.s_Coprococcus_catus)	2	217558735	0.114616	0.0248391	3.94312e-06	7738	rs3770472	C	T	0.255707
GCST90027843	Gut microbiota abundance (k_Bacteria.p_Firmicutes.c_Clostridia.o_Clostridiales.f_Lachnospiraceae.g_Coprococcus.s_Coprococcus_catus)	3	41099059	-0.0985103	0.022244	9.48375e-06	7738	rs417265	G	A	0.686181
GCST90027843	Gut microbiota abundance (k_Bacteria.p_Firmicutes.c_Clostridia.o_Clostridiales.f_Lachnospiraceae.g_Coprococcus.s_Coprococcus_catus)	8	2737997	0.17942	0.0388421	3.85194e-06	7738	rs341677	T	C	0.077581
GCST90027843	Gut microbiota abundance (k_Bacteria.p_Firmicutes.c_Clostridia.o_Clostridiales.f_Lachnospiraceae.g_Coprococcus.s_Coprococcus_catus)	8	137354052	0.115277	0.0259646	9.00596e-06	7738	rs10107806	T	G	0.196455
GCST90027843	Gut microbiota abundance (k_Bacteria.p_Firmicutes.c_Clostridia.o_Clostridiales.f_Lachnospiraceae.g_Coprococcus.s_Coprococcus_catus)	9	28794806	-0.170687	0.0372304	4.54831e-06	7738	rs34169081	C	T	0.0861256
GCST90027843	Gut microbiota abundance (k_Bacteria.p_Firmicutes.c_Clostridia.o_Clostridiales.f_Lachnospiraceae.g_Coprococcus.s_Coprococcus_catus)	10	190304	-0.222586	0.047478	2.75639e-06	7738	rs34679544	A	G	0.0529688
GCST90027843	Gut microbiota abundance (k_Bacteria.p_Firmicutes.c_Clostridia.o_Clostridiales.f_Lachnospiraceae.g_Coprococcus.s_Coprococcus_catus)	18	48038231	-0.193797	0.043475	8.28533e-06	7738	rs2958003	C	T	0.0626027
GCST90027844	Gut microbiota abundance (k_Bacteria.p_Firmicutes.c_Clostridia.o_Clostridiales.f_Lachnospiraceae.g_Coprococcus.s_Coprococcus_comes)	1	81610300	-0.130217	0.0274453	2.0891e-06	7738	rs17106044	T	C	0.139117
GCST90027844	Gut microbiota abundance (k_Bacteria.p_Firmicutes.c_Clostridia.o_Clostridiales.f_Lachnospiraceae.g_Coprococcus.s_Coprococcus_comes)	2	241236588	0.106704	0.0224718	2.05078e-06	7738	rs11889243	G	A	0.263771
GCST90027844	Gut microbiota abundance (k_Bacteria.p_Firmicutes.c_Clostridia.o_Clostridiales.f_Lachnospiraceae.g_Coprococcus.s_Coprococcus_comes)	3	150737619	-0.103149	0.0199563	2.35711e-07	7738	rs6772892	G	T	0.40063
GCST90027844	Gut microbiota abundance (k_Bacteria.p_Firmicutes.c_Clostridia.o_Clostridiales.f_Lachnospiraceae.g_Coprococcus.s_Coprococcus_comes)	3	54188188	-0.110194	0.0242923	5.72862e-06	7738	rs6796475	C	T	0.180737
GCST90027844	Gut microbiota abundance (k_Bacteria.p_Firmicutes.c_Clostridia.o_Clostridiales.f_Lachnospiraceae.g_Coprococcus.s_Coprococcus_comes)	9	10658073	0.134679	0.0287736	2.8597e-06	7738	rs116928170	C	T	0.13185
GCST90027844	Gut microbiota abundance (k_Bacteria.p_Firmicutes.c_Clostridia.o_Clostridiales.f_Lachnospiraceae.g_Coprococcus.s_Coprococcus_comes)	9	129125636	0.0927893	0.0198888	3.08021e-06	7738	rs10987256	A	G	0.337754
GCST90027844	Gut microbiota abundance (k_Bacteria.p_Firmicutes.c_Clostridia.o_Clostridiales.f_Lachnospiraceae.g_Coprococcus.s_Coprococcus_comes)	13	103063260	0.100709	0.0209255	1.48874e-06	7738	rs12872336	T	C	0.313611
GCST90027844	Gut microbiota abundance (k_Bacteria.p_Firmicutes.c_Clostridia.o_Clostridiales.f_Lachnospiraceae.g_Coprococcus.s_Coprococcus_comes)	13	88508812	0.0975005	0.0210789	3.73689e-06	7738	rs12584973	G	C	0.34887
GCST90027844	Gut microbiota abundance (k_Bacteria.p_Firmicutes.c_Clostridia.o_Clostridiales.f_Lachnospiraceae.g_Coprococcus.s_Coprococcus_comes)	16	6018669	0.152098	0.0313647	1.2388e-06	7738	rs17138993	T	C	0.153671
GCST90027845	Gut microbiota abundance (k_Bacteria.p_Firmicutes.c_Clostridia.o_Clostridiales.f_Lachnospiraceae.g_Coprococcus.s_Coprococcus_sp_ART55_1)	1	18911722	-0.49518	0.10768	4.25256e-06	7738	rs148177109	T	C	0.0507931
GCST90027845	Gut microbiota abundance (k_Bacteria.p_Firmicutes.c_Clostridia.o_Clostridiales.f_Lachnospiraceae.g_Coprococcus.s_Coprococcus_sp_ART55_1)	2	208229501	-0.209102	0.0459396	5.32194e-06	7738	rs12329315	T	C	0.357606
GCST90027845	Gut microbiota abundance (k_Bacteria.p_Firmicutes.c_Clostridia.o_Clostridiales.f_Lachnospiraceae.g_Coprococcus.s_Coprococcus_sp_ART55_1)	7	83226255	-0.406416	0.0860253	2.30823e-06	7738	rs3801563	T	C	0.0698842
GCST90027845	Gut microbiota abundance (k_Bacteria.p_Firmicutes.c_Clostridia.o_Clostridiales.f_Lachnospiraceae.g_Coprococcus.s_Coprococcus_sp_ART55_1)	8	89606888	0.281134	0.0597813	2.56732e-06	7738	rs35529952	T	C	0.161249
GCST90027711	Gut microbiota abundance (k_Bacteria.p_Firmicutes.c_Clostridia.o_Clostridiales.f_Lachnospiraceae.g_Dorea)	1	244399214	-0.0758303	0.0169462	7.6498e-06	7738	rs10927176	T	A	0.578802
GCST90027711	Gut microbiota abundance (k_Bacteria.p_Firmicutes.c_Clostridia.o_Clostridiales.f_Lachnospiraceae.g_Dorea)	1	88236250	0.102895	0.023198	9.18608e-06	7738	rs56398621	T	C	0.152007
GCST90027711	Gut microbiota abundance (k_Bacteria.p_Firmicutes.c_Clostridia.o_Clostridiales.f_Lachnospiraceae.g_Dorea)	1	108511501	-0.104495	0.0196008	9.75911e-08	7738	rs404634	C	T	0.748588
GCST90027711	Gut microbiota abundance (k_Bacteria.p_Firmicutes.c_Clostridia.o_Clostridiales.f_Lachnospiraceae.g_Dorea)	1	61523170	-0.13565	0.0294121	3.98713e-06	7738	rs74448283	T	C	0.0895522
GCST90027711	Gut microbiota abundance (k_Bacteria.p_Firmicutes.c_Clostridia.o_Clostridiales.f_Lachnospiraceae.g_Dorea)	2	71171545	-0.115888	0.0254404	5.23203e-06	7738	rs6709529	G	C	0.137948
GCST90027711	Gut microbiota abundance (k_Bacteria.p_Firmicutes.c_Clostridia.o_Clostridiales.f_Lachnospiraceae.g_Dorea)	4	46980679	0.07791	0.0172293	6.12745e-06	7738	rs13132953	T	G	0.465268
GCST90027711	Gut microbiota abundance (k_Bacteria.p_Firmicutes.c_Clostridia.o_Clostridiales.f_Lachnospiraceae.g_Dorea)	8	4518456	0.093164	0.0207363	7.02927e-06	7738	rs12541342	G	A	0.221209
GCST90027711	Gut microbiota abundance (k_Bacteria.p_Firmicutes.c_Clostridia.o_Clostridiales.f_Lachnospiraceae.g_Dorea)	11	70642820	-0.0906017	0.0189569	1.75861e-06	7738	rs1562194	G	T	0.283648
GCST90027711	Gut microbiota abundance (k_Bacteria.p_Firmicutes.c_Clostridia.o_Clostridiales.f_Lachnospiraceae.g_Dorea)	13	112349869	-0.079699	0.017251	3.83796e-06	7738	rs9560166	A	G	0.599696
GCST90027846	Gut microbiota abundance (k_Bacteria.p_Firmicutes.c_Clostridia.o_Clostridiales.f_Lachnospiraceae.g_Dorea.s_Dorea_formicigenerans)	7	129876271	-0.124987	0.0263625	2.12579e-06	7738	rs73146738	A	G	0.253399
GCST90027846	Gut microbiota abundance (k_Bacteria.p_Firmicutes.c_Clostridia.o_Clostridiales.f_Lachnospiraceae.g_Dorea.s_Dorea_formicigenerans)	15	101656803	0.120767	0.0248711	1.19958e-06	7738	rs11631507	T	A	0.442626
GCST90027847	Gut microbiota abundance (k_Bacteria.p_Firmicutes.c_Clostridia.o_Clostridiales.f_Lachnospiraceae.g_Dorea.s_Dorea_longicatena)	2	229953391	0.0844804	0.0188358	7.2882e-06	7738	rs17475926	C	T	0.490128
GCST90027847	Gut microbiota abundance (k_Bacteria.p_Firmicutes.c_Clostridia.o_Clostridiales.f_Lachnospiraceae.g_Dorea.s_Dorea_longicatena)	2	177086326	-0.0851147	0.0189199	6.8377e-06	7738	rs6729788	G	T	0.488046
GCST90027847	Gut microbiota abundance (k_Bacteria.p_Firmicutes.c_Clostridia.o_Clostridiales.f_Lachnospiraceae.g_Dorea.s_Dorea_longicatena)	4	145348098	0.0907734	0.0200295	5.84292e-06	7738	rs12499537	T	G	0.311702
GCST90027847	Gut microbiota abundance (k_Bacteria.p_Firmicutes.c_Clostridia.o_Clostridiales.f_Lachnospiraceae.g_Dorea.s_Dorea_longicatena)	4	28031535	0.192771	0.0410252	2.61644e-06	7738	rs13106159	T	G	0.0591382
GCST90027847	Gut microbiota abundance (k_Bacteria.p_Firmicutes.c_Clostridia.o_Clostridiales.f_Lachnospiraceae.g_Dorea.s_Dorea_longicatena)	5	21365427	0.149319	0.0315947	2.28897e-06	7738	rs9292972	G	C	0.101138
GCST90027847	Gut microbiota abundance (k_Bacteria.p_Firmicutes.c_Clostridia.o_Clostridiales.f_Lachnospiraceae.g_Dorea.s_Dorea_longicatena)	5	2685812	-0.092281	0.0202945	5.43939e-06	7738	rs2935621	T	C	0.321208
GCST90027847	Gut microbiota abundance (k_Bacteria.p_Firmicutes.c_Clostridia.o_Clostridiales.f_Lachnospiraceae.g_Dorea.s_Dorea_longicatena)	6	14295178	-0.0854129	0.0189855	6.83235e-06	7738	rs11759411	T	C	0.584904
GCST90027847	Gut microbiota abundance (k_Bacteria.p_Firmicutes.c_Clostridia.o_Clostridiales.f_Lachnospiraceae.g_Dorea.s_Dorea_longicatena)	7	38834068	-0.0932584	0.0185033	4.65307e-07	7738	rs6957565	T	C	0.489232
GCST90027847	Gut microbiota abundance (k_Bacteria.p_Firmicutes.c_Clostridia.o_Clostridiales.f_Lachnospiraceae.g_Dorea.s_Dorea_longicatena)	11	70642820	-0.0939228	0.0208763	6.82716e-06	7738	rs1562194	G	T	0.281737
GCST90027847	Gut microbiota abundance (k_Bacteria.p_Firmicutes.c_Clostridia.o_Clostridiales.f_Lachnospiraceae.g_Dorea.s_Dorea_longicatena)	11	24628879	-0.0907211	0.0198043	4.6302e-06	7738	rs11028061	C	T	0.683668
GCST90027847	Gut microbiota abundance (k_Bacteria.p_Firmicutes.c_Clostridia.o_Clostridiales.f_Lachnospiraceae.g_Dorea.s_Dorea_longicatena)	15	97032068	0.0864317	0.0194986	9.30529e-06	7738	rs8032562	T	C	0.371076
GCST90027848	Gut microbiota abundance (k_Bacteria.p_Firmicutes.c_Clostridia.o_Clostridiales.f_Lachnospiraceae.g_Dorea.s_Dorea_unclassified)	3	179736753	0.206224	0.0415054	6.74342e-07	7738	rs73883469	T	A	0.150288
GCST90027848	Gut microbiota abundance (k_Bacteria.p_Firmicutes.c_Clostridia.o_Clostridiales.f_Lachnospiraceae.g_Dorea.s_Dorea_unclassified)	3	109056751	-0.290113	0.0630046	4.13209e-06	7738	rs1163447	A	C	0.0585783
GCST90027848	Gut microbiota abundance (k_Bacteria.p_Firmicutes.c_Clostridia.o_Clostridiales.f_Lachnospiraceae.g_Dorea.s_Dorea_unclassified)	4	110524484	0.218002	0.0427334	3.37062e-07	7738	rs112541720	T	C	0.143656
GCST90027848	Gut microbiota abundance (k_Bacteria.p_Firmicutes.c_Clostridia.o_Clostridiales.f_Lachnospiraceae.g_Dorea.s_Dorea_unclassified)	6	164182151	-0.237483	0.0511397	3.42035e-06	7738	rs13203138	C	A	0.129907
GCST90027848	Gut microbiota abundance (k_Bacteria.p_Firmicutes.c_Clostridia.o_Clostridiales.f_Lachnospiraceae.g_Dorea.s_Dorea_unclassified)	6	43432565	0.299015	0.0648057	3.94966e-06	7738	rs113902057	A	G	0.0567913
GCST90027848	Gut microbiota abundance (k_Bacteria.p_Firmicutes.c_Clostridia.o_Clostridiales.f_Lachnospiraceae.g_Dorea.s_Dorea_unclassified)	8	96792749	0.287782	0.0649437	9.36871e-06	7738	rs3107045	G	A	0.938021
GCST90027848	Gut microbiota abundance (k_Bacteria.p_Firmicutes.c_Clostridia.o_Clostridiales.f_Lachnospiraceae.g_Dorea.s_Dorea_unclassified)	10	112227473	0.144671	0.0313611	3.96744e-06	7738	rs11592751	T	C	0.331134
GCST90027848	Gut microbiota abundance (k_Bacteria.p_Firmicutes.c_Clostridia.o_Clostridiales.f_Lachnospiraceae.g_Dorea.s_Dorea_unclassified)	13	27038815	0.150745	0.0320751	2.60483e-06	7738	rs4633561	T	C	0.675735
GCST90027848	Gut microbiota abundance (k_Bacteria.p_Firmicutes.c_Clostridia.o_Clostridiales.f_Lachnospiraceae.g_Dorea.s_Dorea_unclassified)	14	22514273	0.159772	0.034655	4.01994e-06	7738	rs10141037	C	G	0.244527
GCST90027848	Gut microbiota abundance (k_Bacteria.p_Firmicutes.c_Clostridia.o_Clostridiales.f_Lachnospiraceae.g_Dorea.s_Dorea_unclassified)	16	74062244	0.141282	0.0313588	6.62659e-06	7738	rs6564810	A	C	0.422613
GCST90027848	Gut microbiota abundance (k_Bacteria.p_Firmicutes.c_Clostridia.o_Clostridiales.f_Lachnospiraceae.g_Dorea.s_Dorea_unclassified)	21	33157887	0.36411	0.0669086	5.27157e-08	7738	rs62221575	A	G	0.0502981
GCST90027712	Gut microbiota abundance (k_Bacteria.p_Firmicutes.c_Clostridia.o_Clostridiales.f_Lachnospiraceae.g_Lachnospiraceae_noname)	1	66920064	0.0850258	0.0186832	5.34146e-06	7738	rs11208867	A	T	0.258643
GCST90027712	Gut microbiota abundance (k_Bacteria.p_Firmicutes.c_Clostridia.o_Clostridiales.f_Lachnospiraceae.g_Lachnospiraceae_noname)	2	100693264	-0.0878675	0.0187736	2.86339e-06	7738	rs1814009	A	G	0.261238
GCST90027712	Gut microbiota abundance (k_Bacteria.p_Firmicutes.c_Clostridia.o_Clostridiales.f_Lachnospiraceae.g_Lachnospiraceae_noname)	8	29313796	-0.132618	0.0249506	1.06532e-07	7738	rs2341789	C	T	0.878336
GCST90027712	Gut microbiota abundance (k_Bacteria.p_Firmicutes.c_Clostridia.o_Clostridiales.f_Lachnospiraceae.g_Lachnospiraceae_noname)	8	135549042	-0.0786974	0.0175895	7.67344e-06	7738	rs2119879	C	T	0.32444
GCST90027712	Gut microbiota abundance (k_Bacteria.p_Firmicutes.c_Clostridia.o_Clostridiales.f_Lachnospiraceae.g_Lachnospiraceae_noname)	14	95477213	0.0862678	0.0191187	6.41564e-06	7738	rs6575490	A	G	0.247636
GCST90027712	Gut microbiota abundance (k_Bacteria.p_Firmicutes.c_Clostridia.o_Clostridiales.f_Lachnospiraceae.g_Lachnospiraceae_noname)	16	70687185	-0.169598	0.0348422	1.12956e-06	7738	rs77194050	G	A	0.0613003
GCST90027712	Gut microbiota abundance (k_Bacteria.p_Firmicutes.c_Clostridia.o_Clostridiales.f_Lachnospiraceae.g_Lachnospiraceae_noname)	18	2457913	-0.101888	0.0227273	7.35733e-06	7738	rs61571947	G	A	0.188409
GCST90027849	Gut microbiota abundance (k_Bacteria.p_Firmicutes.c_Clostridia.o_Clostridiales.f_Lachnospiraceae.g_Lachnospiraceae_noname.s_Lachnospiraceae_bacterium_1_1_57FAA)	13	58304173	-0.351432	0.0792027	9.11675e-06	7738	rs76321722	C	G	0.0903508
GCST90027849	Gut microbiota abundance (k_Bacteria.p_Firmicutes.c_Clostridia.o_Clostridiales.f_Lachnospiraceae.g_Lachnospiraceae_noname.s_Lachnospiraceae_bacterium_1_1_57FAA)	16	1509314	0.594016	0.132896	7.82943e-06	7738	rs74322752	G	T	0.0619656
GCST90027850	Gut microbiota abundance (k_Bacteria.p_Firmicutes.c_Clostridia.o_Clostridiales.f_Lachnospiraceae.g_Lachnospiraceae_noname.s_Lachnospiraceae_bacterium_3_1_46FAA)	2	111587016	-0.123821	0.0275844	7.16193e-06	7738	rs4494791	C	T	0.377533
GCST90027850	Gut microbiota abundance (k_Bacteria.p_Firmicutes.c_Clostridia.o_Clostridiales.f_Lachnospiraceae.g_Lachnospiraceae_noname.s_Lachnospiraceae_bacterium_3_1_46FAA)	12	101946880	0.220687	0.049466	8.14273e-06	7738	rs61945642	T	C	0.0774712
GCST90027850	Gut microbiota abundance (k_Bacteria.p_Firmicutes.c_Clostridia.o_Clostridiales.f_Lachnospiraceae.g_Lachnospiraceae_noname.s_Lachnospiraceae_bacterium_3_1_46FAA)	12	126443740	0.166736	0.0351824	2.1459e-06	7738	rs11058405	C	T	0.212283
GCST90027850	Gut microbiota abundance (k_Bacteria.p_Firmicutes.c_Clostridia.o_Clostridiales.f_Lachnospiraceae.g_Lachnospiraceae_noname.s_Lachnospiraceae_bacterium_3_1_46FAA)	13	71853050	-0.11973	0.026677	7.18522e-06	7738	rs7984826	G	A	0.561903
GCST90027851	Gut microbiota abundance (k_Bacteria.p_Firmicutes.c_Clostridia.o_Clostridiales.f_Lachnospiraceae.g_Lachnospiraceae_noname.s_Lachnospiraceae_bacterium_5_1_63FAA)	1	237628841	-0.357667	0.0808214	9.62631e-06	7738	rs12047309	A	G	0.0820939
GCST90027851	Gut microbiota abundance (k_Bacteria.p_Firmicutes.c_Clostridia.o_Clostridiales.f_Lachnospiraceae.g_Lachnospiraceae_noname.s_Lachnospiraceae_bacterium_5_1_63FAA)	8	22980972	-0.215591	0.0460894	2.90168e-06	7738	rs3935551	G	A	0.529903
GCST90027851	Gut microbiota abundance (k_Bacteria.p_Firmicutes.c_Clostridia.o_Clostridiales.f_Lachnospiraceae.g_Lachnospiraceae_noname.s_Lachnospiraceae_bacterium_5_1_63FAA)	12	73709018	-0.196819	0.0443093	8.91559e-06	7738	rs10785016	T	G	0.395661
GCST90027851	Gut microbiota abundance (k_Bacteria.p_Firmicutes.c_Clostridia.o_Clostridiales.f_Lachnospiraceae.g_Lachnospiraceae_noname.s_Lachnospiraceae_bacterium_5_1_63FAA)	13	71878681	0.204243	0.046085	9.34222e-06	7738	rs4341653	C	A	0.675226
GCST90027851	Gut microbiota abundance (k_Bacteria.p_Firmicutes.c_Clostridia.o_Clostridiales.f_Lachnospiraceae.g_Lachnospiraceae_noname.s_Lachnospiraceae_bacterium_5_1_63FAA)	15	94877013	-0.248778	0.0559368	8.6882e-06	7738	rs17661696	G	A	0.192569
GCST90027851	Gut microbiota abundance (k_Bacteria.p_Firmicutes.c_Clostridia.o_Clostridiales.f_Lachnospiraceae.g_Lachnospiraceae_noname.s_Lachnospiraceae_bacterium_5_1_63FAA)	20	13579570	0.312689	0.0690529	5.9473e-06	7738	rs147524453	G	A	0.119469
GCST90027852	Gut microbiota abundance (k_Bacteria.p_Firmicutes.c_Clostridia.o_Clostridiales.f_Lachnospiraceae.g_Lachnospiraceae_noname.s_Lachnospiraceae_bacterium_7_1_58FAA)	2	167195035	-0.12302	0.0230206	9.09683e-08	7738	rs6757314	T	C	0.152019
GCST90027852	Gut microbiota abundance (k_Bacteria.p_Firmicutes.c_Clostridia.o_Clostridiales.f_Lachnospiraceae.g_Lachnospiraceae_noname.s_Lachnospiraceae_bacterium_7_1_58FAA)	2	80212694	0.15199	0.0339721	7.67768e-06	7738	rs116114211	G	A	0.0663195
GCST90027852	Gut microbiota abundance (k_Bacteria.p_Firmicutes.c_Clostridia.o_Clostridiales.f_Lachnospiraceae.g_Lachnospiraceae_noname.s_Lachnospiraceae_bacterium_7_1_58FAA)	4	161589224	0.148085	0.032866	6.61485e-06	7738	rs4691694	G	A	0.0698528
GCST90027852	Gut microbiota abundance (k_Bacteria.p_Firmicutes.c_Clostridia.o_Clostridiales.f_Lachnospiraceae.g_Lachnospiraceae_noname.s_Lachnospiraceae_bacterium_7_1_58FAA)	6	506781	-0.0882115	0.0167762	1.45526e-07	7738	rs28640142	G	A	0.505558
GCST90027852	Gut microbiota abundance (k_Bacteria.p_Firmicutes.c_Clostridia.o_Clostridiales.f_Lachnospiraceae.g_Lachnospiraceae_noname.s_Lachnospiraceae_bacterium_7_1_58FAA)	7	158754493	0.140356	0.031139	6.56266e-06	7738	rs2527213	A	C	0.922361
GCST90027852	Gut microbiota abundance (k_Bacteria.p_Firmicutes.c_Clostridia.o_Clostridiales.f_Lachnospiraceae.g_Lachnospiraceae_noname.s_Lachnospiraceae_bacterium_7_1_58FAA)	7	21611399	-0.104325	0.0205402	3.7935e-07	7738	rs66476925	C	G	0.20128
GCST90027852	Gut microbiota abundance (k_Bacteria.p_Firmicutes.c_Clostridia.o_Clostridiales.f_Lachnospiraceae.g_Lachnospiraceae_noname.s_Lachnospiraceae_bacterium_7_1_58FAA)	10	18641481	0.117445	0.0243127	1.36126e-06	7738	rs77141557	A	C	0.135494
GCST90027852	Gut microbiota abundance (k_Bacteria.p_Firmicutes.c_Clostridia.o_Clostridiales.f_Lachnospiraceae.g_Lachnospiraceae_noname.s_Lachnospiraceae_bacterium_7_1_58FAA)	12	128485584	0.0969704	0.0199372	1.1516e-06	7738	rs10773460	G	A	0.743209
GCST90027852	Gut microbiota abundance (k_Bacteria.p_Firmicutes.c_Clostridia.o_Clostridiales.f_Lachnospiraceae.g_Lachnospiraceae_noname.s_Lachnospiraceae_bacterium_7_1_58FAA)	18	45547811	-0.0828953	0.0167473	7.4307e-07	7738	rs4300413	A	C	0.584233
GCST90027852	Gut microbiota abundance (k_Bacteria.p_Firmicutes.c_Clostridia.o_Clostridiales.f_Lachnospiraceae.g_Lachnospiraceae_noname.s_Lachnospiraceae_bacterium_7_1_58FAA)	19	41682274	0.0944185	0.0197285	1.7022e-06	7738	rs12977498	G	A	0.300486
GCST90027852	Gut microbiota abundance (k_Bacteria.p_Firmicutes.c_Clostridia.o_Clostridiales.f_Lachnospiraceae.g_Lachnospiraceae_noname.s_Lachnospiraceae_bacterium_7_1_58FAA)	19	8441137	0.0853365	0.0185864	4.40403e-06	7738	rs139469000	T	C	0.275477
GCST90027853	Gut microbiota abundance (k_Bacteria.p_Firmicutes.c_Clostridia.o_Clostridiales.f_Lachnospiraceae.g_Lachnospiraceae_noname.s_Lachnospiraceae_bacterium_8_1_57FAA)	1	47011372	-0.148743	0.0324489	4.56342e-06	7738	rs752704	C	T	0.471083
GCST90027853	Gut microbiota abundance (k_Bacteria.p_Firmicutes.c_Clostridia.o_Clostridiales.f_Lachnospiraceae.g_Lachnospiraceae_noname.s_Lachnospiraceae_bacterium_8_1_57FAA)	1	109822008	-0.156474	0.0344	5.39859e-06	7738	rs4970837	T	G	0.651374
GCST90027853	Gut microbiota abundance (k_Bacteria.p_Firmicutes.c_Clostridia.o_Clostridiales.f_Lachnospiraceae.g_Lachnospiraceae_noname.s_Lachnospiraceae_bacterium_8_1_57FAA)	1	203341531	-0.161679	0.035444	5.07844e-06	7738	rs11581135	A	C	0.381589
GCST90027853	Gut microbiota abundance (k_Bacteria.p_Firmicutes.c_Clostridia.o_Clostridiales.f_Lachnospiraceae.g_Lachnospiraceae_noname.s_Lachnospiraceae_bacterium_8_1_57FAA)	2	86648492	0.152524	0.0337479	6.19798e-06	7738	rs11127034	C	G	0.662287
GCST90027853	Gut microbiota abundance (k_Bacteria.p_Firmicutes.c_Clostridia.o_Clostridiales.f_Lachnospiraceae.g_Lachnospiraceae_noname.s_Lachnospiraceae_bacterium_8_1_57FAA)	6	67887156	-0.149747	0.0337004	8.85177e-06	7738	rs16899159	A	C	0.365249
GCST90027853	Gut microbiota abundance (k_Bacteria.p_Firmicutes.c_Clostridia.o_Clostridiales.f_Lachnospiraceae.g_Lachnospiraceae_noname.s_Lachnospiraceae_bacterium_8_1_57FAA)	6	34301848	-0.347812	0.0759706	4.689e-06	7738	rs140741191	C	T	0.0503402
GCST90027853	Gut microbiota abundance (k_Bacteria.p_Firmicutes.c_Clostridia.o_Clostridiales.f_Lachnospiraceae.g_Lachnospiraceae_noname.s_Lachnospiraceae_bacterium_8_1_57FAA)	7	12732484	0.283489	0.0613913	3.87945e-06	7738	rs78404253	A	G	0.0895404
GCST90027853	Gut microbiota abundance (k_Bacteria.p_Firmicutes.c_Clostridia.o_Clostridiales.f_Lachnospiraceae.g_Lachnospiraceae_noname.s_Lachnospiraceae_bacterium_8_1_57FAA)	7	46213818	0.175285	0.0370708	2.26334e-06	7738	rs4559153	T	C	0.266562
GCST90027853	Gut microbiota abundance (k_Bacteria.p_Firmicutes.c_Clostridia.o_Clostridiales.f_Lachnospiraceae.g_Lachnospiraceae_noname.s_Lachnospiraceae_bacterium_8_1_57FAA)	8	132002334	-0.158479	0.0325016	1.08243e-06	7738	rs3750889	T	C	0.593717
GCST90027853	Gut microbiota abundance (k_Bacteria.p_Firmicutes.c_Clostridia.o_Clostridiales.f_Lachnospiraceae.g_Lachnospiraceae_noname.s_Lachnospiraceae_bacterium_8_1_57FAA)	10	130572914	0.309762	0.0681741	5.52803e-06	7738	rs76588436	A	T	0.0661079
GCST90027853	Gut microbiota abundance (k_Bacteria.p_Firmicutes.c_Clostridia.o_Clostridiales.f_Lachnospiraceae.g_Lachnospiraceae_noname.s_Lachnospiraceae_bacterium_8_1_57FAA)	10	70008028	0.23618	0.0508065	3.34157e-06	7738	rs61854800	T	C	0.117059
GCST90027853	Gut microbiota abundance (k_Bacteria.p_Firmicutes.c_Clostridia.o_Clostridiales.f_Lachnospiraceae.g_Lachnospiraceae_noname.s_Lachnospiraceae_bacterium_8_1_57FAA)	11	102268603	-0.31575	0.0669609	2.41196e-06	7738	rs61895387	T	A	0.074851
GCST90027853	Gut microbiota abundance (k_Bacteria.p_Firmicutes.c_Clostridia.o_Clostridiales.f_Lachnospiraceae.g_Lachnospiraceae_noname.s_Lachnospiraceae_bacterium_8_1_57FAA)	11	134100499	-0.18607	0.0374824	6.89858e-07	7738	rs11223731	A	G	0.243695
GCST90027853	Gut microbiota abundance (k_Bacteria.p_Firmicutes.c_Clostridia.o_Clostridiales.f_Lachnospiraceae.g_Lachnospiraceae_noname.s_Lachnospiraceae_bacterium_8_1_57FAA)	12	108635460	0.156595	0.034581	5.94443e-06	7738	rs1346173	A	G	0.658018
GCST90027853	Gut microbiota abundance (k_Bacteria.p_Firmicutes.c_Clostridia.o_Clostridiales.f_Lachnospiraceae.g_Lachnospiraceae_noname.s_Lachnospiraceae_bacterium_8_1_57FAA)	14	33633609	0.1631	0.0362663	6.88304e-06	7738	rs28521978	A	G	0.289057
GCST90027853	Gut microbiota abundance (k_Bacteria.p_Firmicutes.c_Clostridia.o_Clostridiales.f_Lachnospiraceae.g_Lachnospiraceae_noname.s_Lachnospiraceae_bacterium_8_1_57FAA)	18	12734224	0.228586	0.0498372	4.50412e-06	7738	rs8089654	G	T	0.863953
GCST90027853	Gut microbiota abundance (k_Bacteria.p_Firmicutes.c_Clostridia.o_Clostridiales.f_Lachnospiraceae.g_Lachnospiraceae_noname.s_Lachnospiraceae_bacterium_8_1_57FAA)	19	49768214	-0.296425	0.0653759	5.78322e-06	7738	rs12986007	T	G	0.0759376
GCST90027713	Gut microbiota abundance (k_Bacteria.p_Firmicutes.c_Clostridia.o_Clostridiales.f_Lachnospiraceae.g_Roseburia)	2	160658863	0.0744021	0.0161086	3.86002e-06	7738	rs13019272	A	G	0.515787
GCST90027713	Gut microbiota abundance (k_Bacteria.p_Firmicutes.c_Clostridia.o_Clostridiales.f_Lachnospiraceae.g_Roseburia)	3	71229328	-0.152218	0.0335422	5.67584e-06	7738	rs73106151	G	A	0.061284
GCST90027713	Gut microbiota abundance (k_Bacteria.p_Firmicutes.c_Clostridia.o_Clostridiales.f_Lachnospiraceae.g_Roseburia)	4	160643088	-0.114005	0.0253115	6.66623e-06	7738	rs61217796	G	A	0.119451
GCST90027713	Gut microbiota abundance (k_Bacteria.p_Firmicutes.c_Clostridia.o_Clostridiales.f_Lachnospiraceae.g_Roseburia)	5	118255998	0.141552	0.031837	8.74239e-06	7738	rs12653554	A	T	0.0716253
GCST90027713	Gut microbiota abundance (k_Bacteria.p_Firmicutes.c_Clostridia.o_Clostridiales.f_Lachnospiraceae.g_Roseburia)	5	167709235	0.166533	0.0370843	7.10052e-06	7738	rs11748902	G	C	0.0515241
GCST90027713	Gut microbiota abundance (k_Bacteria.p_Firmicutes.c_Clostridia.o_Clostridiales.f_Lachnospiraceae.g_Roseburia)	8	56349334	0.109169	0.0222639	9.41911e-07	7738	rs7819696	T	C	0.165883
GCST90027713	Gut microbiota abundance (k_Bacteria.p_Firmicutes.c_Clostridia.o_Clostridiales.f_Lachnospiraceae.g_Roseburia)	9	80129910	-0.0991024	0.0190993	2.11665e-07	7738	rs11789010	C	T	0.24116
GCST90027713	Gut microbiota abundance (k_Bacteria.p_Firmicutes.c_Clostridia.o_Clostridiales.f_Lachnospiraceae.g_Roseburia)	11	134167225	-0.0766574	0.0167781	4.90287e-06	7738	rs1258842	T	A	0.37594
GCST90027713	Gut microbiota abundance (k_Bacteria.p_Firmicutes.c_Clostridia.o_Clostridiales.f_Lachnospiraceae.g_Roseburia)	13	110370464	-0.0954725	0.0198699	1.5485e-06	7738	rs7985034	C	T	0.239139
GCST90027713	Gut microbiota abundance (k_Bacteria.p_Firmicutes.c_Clostridia.o_Clostridiales.f_Lachnospiraceae.g_Roseburia)	13	29048828	-0.112351	0.0249714	6.82197e-06	7738	rs57070158	C	A	0.120797
GCST90027713	Gut microbiota abundance (k_Bacteria.p_Firmicutes.c_Clostridia.o_Clostridiales.f_Lachnospiraceae.g_Roseburia)	14	83600010	-0.0783426	0.0170577	4.37351e-06	7738	rs2210174	T	C	0.628314
GCST90027713	Gut microbiota abundance (k_Bacteria.p_Firmicutes.c_Clostridia.o_Clostridiales.f_Lachnospiraceae.g_Roseburia)	15	89340942	0.083771	0.0184652	5.71426e-06	7738	rs66973779	A	G	0.313274
GCST90027713	Gut microbiota abundance (k_Bacteria.p_Firmicutes.c_Clostridia.o_Clostridiales.f_Lachnospiraceae.g_Roseburia)	16	15530454	-0.128686	0.0258429	6.37294e-07	7738	rs7404803	C	T	0.889108
GCST90027713	Gut microbiota abundance (k_Bacteria.p_Firmicutes.c_Clostridia.o_Clostridiales.f_Lachnospiraceae.g_Roseburia)	18	73896030	-0.11612	0.0257345	6.41446e-06	7738	rs72963797	A	G	0.114503
GCST90027854	Gut microbiota abundance (k_Bacteria.p_Firmicutes.c_Clostridia.o_Clostridiales.f_Lachnospiraceae.g_Roseburia.s_Roseburia_hominis)	2	68959471	-0.0891075	0.0184003	1.2808e-06	7738	rs7590468	G	A	0.338112
GCST90027854	Gut microbiota abundance (k_Bacteria.p_Firmicutes.c_Clostridia.o_Clostridiales.f_Lachnospiraceae.g_Roseburia.s_Roseburia_hominis)	3	177893936	0.0807293	0.0175514	4.23311e-06	7738	rs35004779	T	C	0.421728
GCST90027854	Gut microbiota abundance (k_Bacteria.p_Firmicutes.c_Clostridia.o_Clostridiales.f_Lachnospiraceae.g_Roseburia.s_Roseburia_hominis)	7	1338707	-0.0968338	0.0216192	7.49722e-06	7738	rs7786467	A	C	0.215173
GCST90027854	Gut microbiota abundance (k_Bacteria.p_Firmicutes.c_Clostridia.o_Clostridiales.f_Lachnospiraceae.g_Roseburia.s_Roseburia_hominis)	12	2719297	-0.11075	0.0240367	4.07502e-06	7738	rs215996	C	G	0.152519
GCST90027854	Gut microbiota abundance (k_Bacteria.p_Firmicutes.c_Clostridia.o_Clostridiales.f_Lachnospiraceae.g_Roseburia.s_Roseburia_hominis)	14	83605637	-0.0894148	0.0188625	2.13354e-06	7738	rs2225380	C	A	0.688409
GCST90027854	Gut microbiota abundance (k_Bacteria.p_Firmicutes.c_Clostridia.o_Clostridiales.f_Lachnospiraceae.g_Roseburia.s_Roseburia_hominis)	16	13933400	-0.103384	0.0220121	2.64405e-06	7738	rs722241	G	T	0.778849
GCST90027854	Gut microbiota abundance (k_Bacteria.p_Firmicutes.c_Clostridia.o_Clostridiales.f_Lachnospiraceae.g_Roseburia.s_Roseburia_hominis)	17	34354883	0.0827355	0.0171553	1.41605e-06	7738	rs854661	T	C	0.477202
GCST90027855	Gut microbiota abundance (k_Bacteria.p_Firmicutes.c_Clostridia.o_Clostridiales.f_Lachnospiraceae.g_Roseburia.s_Roseburia_intestinalis)	1	40290277	0.109263	0.0234779	3.25769e-06	7738	rs2087796	C	T	0.773341
GCST90027855	Gut microbiota abundance (k_Bacteria.p_Firmicutes.c_Clostridia.o_Clostridiales.f_Lachnospiraceae.g_Roseburia.s_Roseburia_intestinalis)	1	117273912	0.13667	0.0279205	9.83218e-07	7738	rs72697383	A	C	0.14746
GCST90027855	Gut microbiota abundance (k_Bacteria.p_Firmicutes.c_Clostridia.o_Clostridiales.f_Lachnospiraceae.g_Roseburia.s_Roseburia_intestinalis)	2	233798155	0.170187	0.036489	3.10027e-06	7738	rs778342	A	G	0.0821165
GCST90027855	Gut microbiota abundance (k_Bacteria.p_Firmicutes.c_Clostridia.o_Clostridiales.f_Lachnospiraceae.g_Roseburia.s_Roseburia_intestinalis)	4	116389731	-0.102556	0.0228527	7.20012e-06	7738	rs4834490	C	T	0.752106
GCST90027855	Gut microbiota abundance (k_Bacteria.p_Firmicutes.c_Clostridia.o_Clostridiales.f_Lachnospiraceae.g_Roseburia.s_Roseburia_intestinalis)	5	98674510	0.0891786	0.0195236	4.93026e-06	7738	rs6871001	C	T	0.435941
GCST90027855	Gut microbiota abundance (k_Bacteria.p_Firmicutes.c_Clostridia.o_Clostridiales.f_Lachnospiraceae.g_Roseburia.s_Roseburia_intestinalis)	5	76299200	-0.166509	0.0373612	8.32204e-06	7738	rs76557325	G	A	0.0796945
GCST90027855	Gut microbiota abundance (k_Bacteria.p_Firmicutes.c_Clostridia.o_Clostridiales.f_Lachnospiraceae.g_Roseburia.s_Roseburia_intestinalis)	11	1690969	0.0890031	0.0198129	7.05001e-06	7738	rs7112918	C	T	0.469469
GCST90027855	Gut microbiota abundance (k_Bacteria.p_Firmicutes.c_Clostridia.o_Clostridiales.f_Lachnospiraceae.g_Roseburia.s_Roseburia_intestinalis)	14	88053855	-0.206063	0.0445341	3.70869e-06	7738	rs8006559	G	A	0.0511182
GCST90027855	Gut microbiota abundance (k_Bacteria.p_Firmicutes.c_Clostridia.o_Clostridiales.f_Lachnospiraceae.g_Roseburia.s_Roseburia_intestinalis)	15	31763818	-0.0967904	0.0208836	3.57355e-06	7738	rs12592099	C	G	0.334082
GCST90027856	Gut microbiota abundance (k_Bacteria.p_Firmicutes.c_Clostridia.o_Clostridiales.f_Lachnospiraceae.g_Roseburia.s_Roseburia_inulinivorans)	3	67305449	0.0958709	0.0197414	1.19569e-06	7738	rs7630416	A	C	0.618442
GCST90027856	Gut microbiota abundance (k_Bacteria.p_Firmicutes.c_Clostridia.o_Clostridiales.f_Lachnospiraceae.g_Roseburia.s_Roseburia_inulinivorans)	10	112653664	-0.167222	0.0367504	5.35932e-06	7738	rs2273934	G	A	0.0652347
GCST90027856	Gut microbiota abundance (k_Bacteria.p_Firmicutes.c_Clostridia.o_Clostridiales.f_Lachnospiraceae.g_Roseburia.s_Roseburia_inulinivorans)	11	77517745	-0.0832976	0.0183744	5.80537e-06	7738	rs12418335	C	G	0.383409
GCST90027856	Gut microbiota abundance (k_Bacteria.p_Firmicutes.c_Clostridia.o_Clostridiales.f_Lachnospiraceae.g_Roseburia.s_Roseburia_inulinivorans)	13	44700784	-0.193856	0.038383	4.40535e-07	7738	rs77776469	A	T	0.0739975
GCST90027857	Gut microbiota abundance (k_Bacteria.p_Firmicutes.c_Clostridia.o_Clostridiales.f_Lachnospiraceae.g_Roseburia.s_Roseburia_unclassified)	3	4084517	-0.207417	0.0451065	4.25775e-06	7738	rs76776955	C	G	0.104915
GCST90027857	Gut microbiota abundance (k_Bacteria.p_Firmicutes.c_Clostridia.o_Clostridiales.f_Lachnospiraceae.g_Roseburia.s_Roseburia_unclassified)	3	76667574	0.228807	0.0510771	7.47687e-06	7738	rs2121787	G	A	0.0838426
GCST90027857	Gut microbiota abundance (k_Bacteria.p_Firmicutes.c_Clostridia.o_Clostridiales.f_Lachnospiraceae.g_Roseburia.s_Roseburia_unclassified)	4	38659457	0.223943	0.0505637	9.46978e-06	7738	rs57978465	A	G	0.0799417
GCST90027857	Gut microbiota abundance (k_Bacteria.p_Firmicutes.c_Clostridia.o_Clostridiales.f_Lachnospiraceae.g_Roseburia.s_Roseburia_unclassified)	4	136618495	0.129909	0.0283014	4.42802e-06	7738	rs13127387	A	G	0.349386
GCST90027857	Gut microbiota abundance (k_Bacteria.p_Firmicutes.c_Clostridia.o_Clostridiales.f_Lachnospiraceae.g_Roseburia.s_Roseburia_unclassified)	4	31738007	0.17422	0.0379599	4.4414e-06	7738	rs17665612	G	C	0.148523
GCST90027857	Gut microbiota abundance (k_Bacteria.p_Firmicutes.c_Clostridia.o_Clostridiales.f_Lachnospiraceae.g_Roseburia.s_Roseburia_unclassified)	5	31061463	-0.165604	0.0374082	9.55807e-06	7738	rs7720468	A	G	0.172441
GCST90027857	Gut microbiota abundance (k_Bacteria.p_Firmicutes.c_Clostridia.o_Clostridiales.f_Lachnospiraceae.g_Roseburia.s_Roseburia_unclassified)	7	13765237	0.131633	0.0289862	5.59229e-06	7738	rs2568643	A	G	0.295225
GCST90027857	Gut microbiota abundance (k_Bacteria.p_Firmicutes.c_Clostridia.o_Clostridiales.f_Lachnospiraceae.g_Roseburia.s_Roseburia_unclassified)	7	135562501	0.118869	0.0265788	7.73767e-06	7738	rs894795	T	C	0.522454
GCST90027857	Gut microbiota abundance (k_Bacteria.p_Firmicutes.c_Clostridia.o_Clostridiales.f_Lachnospiraceae.g_Roseburia.s_Roseburia_unclassified)	13	75994692	0.203883	0.0459584	9.15377e-06	7738	rs4883997	G	C	0.912648
GCST90027857	Gut microbiota abundance (k_Bacteria.p_Firmicutes.c_Clostridia.o_Clostridiales.f_Lachnospiraceae.g_Roseburia.s_Roseburia_unclassified)	14	97493057	0.177245	0.0399176	8.98421e-06	7738	rs856250	G	A	0.12838
GCST90027857	Gut microbiota abundance (k_Bacteria.p_Firmicutes.c_Clostridia.o_Clostridiales.f_Lachnospiraceae.g_Roseburia.s_Roseburia_unclassified)	14	42477049	0.152996	0.030965	7.77535e-07	7738	rs8013597	G	A	0.22529
GCST90027857	Gut microbiota abundance (k_Bacteria.p_Firmicutes.c_Clostridia.o_Clostridiales.f_Lachnospiraceae.g_Roseburia.s_Roseburia_unclassified)	15	46098409	0.274038	0.0534904	3.00525e-07	7738	rs62006238	T	C	0.0742713
GCST90027857	Gut microbiota abundance (k_Bacteria.p_Firmicutes.c_Clostridia.o_Clostridiales.f_Lachnospiraceae.g_Roseburia.s_Roseburia_unclassified)	17	30059363	-0.138197	0.0309403	7.94822e-06	7738	rs7217715	A	G	0.233719
GCST90027857	Gut microbiota abundance (k_Bacteria.p_Firmicutes.c_Clostridia.o_Clostridiales.f_Lachnospiraceae.g_Roseburia.s_Roseburia_unclassified)	22	45253872	0.123249	0.0263401	2.88065e-06	7738	rs7289868	T	G	0.411824
GCST90027675	Gut microbiota abundance (k_Bacteria.p_Firmicutes.c_Clostridia.o_Clostridiales.f_Oscillospiraceae)	2	54363878	-0.0795853	0.0170427	3.01557e-06	7738	rs56001939	C	T	0.362334
GCST90027675	Gut microbiota abundance (k_Bacteria.p_Firmicutes.c_Clostridia.o_Clostridiales.f_Oscillospiraceae)	4	27850234	-0.110371	0.0239806	4.17426e-06	7738	rs13119423	C	A	0.139999
GCST90027675	Gut microbiota abundance (k_Bacteria.p_Firmicutes.c_Clostridia.o_Clostridiales.f_Oscillospiraceae)	9	21808352	-0.158559	0.0351998	6.65135e-06	7738	rs55682375	A	G	0.0674229
GCST90027675	Gut microbiota abundance (k_Bacteria.p_Firmicutes.c_Clostridia.o_Clostridiales.f_Oscillospiraceae)	11	5806426	0.141694	0.027228	1.95074e-07	7738	rs10769221	A	G	0.884538
GCST90027675	Gut microbiota abundance (k_Bacteria.p_Firmicutes.c_Clostridia.o_Clostridiales.f_Oscillospiraceae)	16	81302009	0.0938369	0.0200605	2.90115e-06	7738	rs12446334	G	A	0.275569
GCST90027675	Gut microbiota abundance (k_Bacteria.p_Firmicutes.c_Clostridia.o_Clostridiales.f_Oscillospiraceae)	19	45793832	-0.0828569	0.0176735	2.75626e-06	7738	rs34865636	T	A	0.312404
GCST90027675	Gut microbiota abundance (k_Bacteria.p_Firmicutes.c_Clostridia.o_Clostridiales.f_Oscillospiraceae)	19	35718076	-0.0800168	0.0169181	2.24895e-06	7738	rs7255582	T	C	0.411214
GCST90027675	Gut microbiota abundance (k_Bacteria.p_Firmicutes.c_Clostridia.o_Clostridiales.f_Oscillospiraceae)	20	18906606	0.0873817	0.0185193	2.37679e-06	7738	rs11087270	T	A	0.267415
GCST90027714	Gut microbiota abundance (k_Bacteria.p_Firmicutes.c_Clostridia.o_Clostridiales.f_Oscillospiraceae.g_Oscillibacter)	2	54363878	-0.0794866	0.0170431	3.10356e-06	7738	rs56001939	C	T	0.362334
GCST90027714	Gut microbiota abundance (k_Bacteria.p_Firmicutes.c_Clostridia.o_Clostridiales.f_Oscillospiraceae.g_Oscillibacter)	4	27850234	-0.11031	0.0239812	4.22766e-06	7738	rs13119423	C	A	0.139999
GCST90027714	Gut microbiota abundance (k_Bacteria.p_Firmicutes.c_Clostridia.o_Clostridiales.f_Oscillospiraceae.g_Oscillibacter)	4	181658296	-0.111752	0.0252969	9.9793e-06	7738	rs6821986	T	C	0.118369
GCST90027714	Gut microbiota abundance (k_Bacteria.p_Firmicutes.c_Clostridia.o_Clostridiales.f_Oscillospiraceae.g_Oscillibacter)	9	21808352	-0.158274	0.0352007	6.91401e-06	7738	rs55682375	A	G	0.0674229
GCST90027714	Gut microbiota abundance (k_Bacteria.p_Firmicutes.c_Clostridia.o_Clostridiales.f_Oscillospiraceae.g_Oscillibacter)	11	5806426	0.141916	0.0272287	1.86788e-07	7738	rs10769221	A	G	0.884538
GCST90027714	Gut microbiota abundance (k_Bacteria.p_Firmicutes.c_Clostridia.o_Clostridiales.f_Oscillospiraceae.g_Oscillibacter)	16	81302009	0.0936755	0.020061	3.01877e-06	7738	rs12446334	G	A	0.275569
GCST90027714	Gut microbiota abundance (k_Bacteria.p_Firmicutes.c_Clostridia.o_Clostridiales.f_Oscillospiraceae.g_Oscillibacter)	19	35718076	-0.0799638	0.0169185	2.28523e-06	7738	rs7255582	T	C	0.411214
GCST90027714	Gut microbiota abundance (k_Bacteria.p_Firmicutes.c_Clostridia.o_Clostridiales.f_Oscillospiraceae.g_Oscillibacter)	19	45793832	-0.0829059	0.017674	2.72076e-06	7738	rs34865636	T	A	0.312404
GCST90027714	Gut microbiota abundance (k_Bacteria.p_Firmicutes.c_Clostridia.o_Clostridiales.f_Oscillospiraceae.g_Oscillibacter)	20	18906606	0.0873411	0.0185197	2.40392e-06	7738	rs11087270	T	A	0.267415
GCST90027796	Gut microbiota abundance (k_Bacteria.p_Firmicutes.c_Clostridia.o_Clostridiales.f_Oscillospiraceae.g_Oscillibacter.s_Oscillibacter_unclassified)	2	54363878	-0.0790706	0.0170397	3.4776e-06	7738	rs56001939	C	T	0.362334
GCST90027796	Gut microbiota abundance (k_Bacteria.p_Firmicutes.c_Clostridia.o_Clostridiales.f_Oscillospiraceae.g_Oscillibacter.s_Oscillibacter_unclassified)	4	27850234	-0.110209	0.0239763	4.29507e-06	7738	rs13119423	C	A	0.139999
GCST90027796	Gut microbiota abundance (k_Bacteria.p_Firmicutes.c_Clostridia.o_Clostridiales.f_Oscillospiraceae.g_Oscillibacter.s_Oscillibacter_unclassified)	9	21808352	-0.15804	0.0351935	7.10232e-06	7738	rs55682375	A	G	0.0674229
GCST90027796	Gut microbiota abundance (k_Bacteria.p_Firmicutes.c_Clostridia.o_Clostridiales.f_Oscillospiraceae.g_Oscillibacter.s_Oscillibacter_unclassified)	10	47685828	0.0923722	0.020591	7.25571e-06	7738	rs4495839	G	A	0.488273
GCST90027796	Gut microbiota abundance (k_Bacteria.p_Firmicutes.c_Clostridia.o_Clostridiales.f_Oscillospiraceae.g_Oscillibacter.s_Oscillibacter_unclassified)	11	5806426	0.140943	0.0272231	2.25071e-07	7738	rs10769221	A	G	0.884538
GCST90027796	Gut microbiota abundance (k_Bacteria.p_Firmicutes.c_Clostridia.o_Clostridiales.f_Oscillospiraceae.g_Oscillibacter.s_Oscillibacter_unclassified)	16	81302009	0.0930476	0.0200569	3.49792e-06	7738	rs12446334	G	A	0.275569
GCST90027796	Gut microbiota abundance (k_Bacteria.p_Firmicutes.c_Clostridia.o_Clostridiales.f_Oscillospiraceae.g_Oscillibacter.s_Oscillibacter_unclassified)	19	35718076	-0.0809638	0.0169151	1.69727e-06	7738	rs7255582	T	C	0.411214
GCST90027796	Gut microbiota abundance (k_Bacteria.p_Firmicutes.c_Clostridia.o_Clostridiales.f_Oscillospiraceae.g_Oscillibacter.s_Oscillibacter_unclassified)	19	45793832	-0.0825242	0.0176704	3.00905e-06	7738	rs34865636	T	A	0.312404
GCST90027796	Gut microbiota abundance (k_Bacteria.p_Firmicutes.c_Clostridia.o_Clostridiales.f_Oscillospiraceae.g_Oscillibacter.s_Oscillibacter_unclassified)	20	18906606	0.0886682	0.018516	1.67822e-06	7738	rs11087270	T	A	0.267415
GCST90027676	Gut microbiota abundance (k_Bacteria.p_Firmicutes.c_Clostridia.o_Clostridiales.f_Ruminococcaceae)	4	118732670	-0.0734502	0.0165219	8.76395e-06	7738	rs4446400	T	C	0.400889
GCST90027676	Gut microbiota abundance (k_Bacteria.p_Firmicutes.c_Clostridia.o_Clostridiales.f_Ruminococcaceae)	5	58598034	-0.114376	0.0255568	7.62816e-06	7738	rs154221	T	C	0.111851
GCST90027676	Gut microbiota abundance (k_Bacteria.p_Firmicutes.c_Clostridia.o_Clostridiales.f_Ruminococcaceae)	5	82885783	0.0915711	0.0202793	6.31655e-06	7738	rs6887055	G	A	0.20347
GCST90027676	Gut microbiota abundance (k_Bacteria.p_Firmicutes.c_Clostridia.o_Clostridiales.f_Ruminococcaceae)	5	110389110	-0.109559	0.0247809	9.81884e-06	7738	rs111854245	C	T	0.143828
GCST90027676	Gut microbiota abundance (k_Bacteria.p_Firmicutes.c_Clostridia.o_Clostridiales.f_Ruminococcaceae)	8	59544252	0.0829663	0.0179829	3.95722e-06	7738	rs17206746	T	A	0.288105
GCST90027676	Gut microbiota abundance (k_Bacteria.p_Firmicutes.c_Clostridia.o_Clostridiales.f_Ruminococcaceae)	10	9526946	-0.141078	0.0283076	6.2362e-07	7738	rs74949229	A	G	0.0938701
GCST90027676	Gut microbiota abundance (k_Bacteria.p_Firmicutes.c_Clostridia.o_Clostridiales.f_Ruminococcaceae)	11	32460157	-0.166308	0.0366775	5.7787e-06	7738	rs117996720	A	C	0.0608325
GCST90027715	Gut microbiota abundance (k_Bacteria.p_Firmicutes.c_Clostridia.o_Clostridiales.f_Ruminococcaceae.g_Anaerotruncus)	1	222911002	-0.1851	0.0393596	2.56626e-06	7738	rs61824334	C	G	0.487739
GCST90027715	Gut microbiota abundance (k_Bacteria.p_Firmicutes.c_Clostridia.o_Clostridiales.f_Ruminococcaceae.g_Anaerotruncus)	3	142870821	-0.209178	0.0470527	8.76436e-06	7738	rs6440148	T	C	0.21943
GCST90027715	Gut microbiota abundance (k_Bacteria.p_Firmicutes.c_Clostridia.o_Clostridiales.f_Ruminococcaceae.g_Anaerotruncus)	5	178954098	0.242648	0.0526257	4.01061e-06	7738	rs1044858	C	G	0.183805
GCST90027715	Gut microbiota abundance (k_Bacteria.p_Firmicutes.c_Clostridia.o_Clostridiales.f_Ruminococcaceae.g_Anaerotruncus)	10	18801234	-0.183369	0.0414232	9.56731e-06	7738	rs4747349	C	G	0.361615
GCST90027715	Gut microbiota abundance (k_Bacteria.p_Firmicutes.c_Clostridia.o_Clostridiales.f_Ruminococcaceae.g_Anaerotruncus)	17	76526048	0.206123	0.0435565	2.21983e-06	7738	rs62075885	A	G	0.27205
GCST90027715	Gut microbiota abundance (k_Bacteria.p_Firmicutes.c_Clostridia.o_Clostridiales.f_Ruminococcaceae.g_Anaerotruncus)	20	49367076	-0.183345	0.0405327	6.08555e-06	7738	rs6020721	G	T	0.341522
GCST90027716	Gut microbiota abundance (k_Bacteria.p_Firmicutes.c_Clostridia.o_Clostridiales.f_Ruminococcaceae.g_Faecalibacterium)	2	65775890	-0.076066	0.0167144	5.34134e-06	7738	rs840787	G	C	0.372348
GCST90027716	Gut microbiota abundance (k_Bacteria.p_Firmicutes.c_Clostridia.o_Clostridiales.f_Ruminococcaceae.g_Faecalibacterium)	4	36459051	-0.127347	0.0264628	1.49197e-06	7738	rs61798216	G	A	0.113551
GCST90027716	Gut microbiota abundance (k_Bacteria.p_Firmicutes.c_Clostridia.o_Clostridiales.f_Ruminococcaceae.g_Faecalibacterium)	6	102128843	0.145198	0.032165	6.35682e-06	7738	rs12197028	G	A	0.0859036
GCST90027716	Gut microbiota abundance (k_Bacteria.p_Firmicutes.c_Clostridia.o_Clostridiales.f_Ruminococcaceae.g_Faecalibacterium)	10	9526946	-0.137861	0.0283694	1.17685e-06	7738	rs74949229	A	G	0.0939624
GCST90027716	Gut microbiota abundance (k_Bacteria.p_Firmicutes.c_Clostridia.o_Clostridiales.f_Ruminococcaceae.g_Faecalibacterium)	10	103076252	-0.0858008	0.0183852	3.05879e-06	7738	rs12415307	G	A	0.289391
GCST90027716	Gut microbiota abundance (k_Bacteria.p_Firmicutes.c_Clostridia.o_Clostridiales.f_Ruminococcaceae.g_Faecalibacterium)	17	34322610	-0.0985761	0.021844	6.39985e-06	7738	rs2107539	T	C	0.243401
GCST90027716	Gut microbiota abundance (k_Bacteria.p_Firmicutes.c_Clostridia.o_Clostridiales.f_Ruminococcaceae.g_Faecalibacterium)	17	59556923	0.099713	0.0211127	2.32514e-06	7738	rs3785822	A	G	0.178193
GCST90027716	Gut microbiota abundance (k_Bacteria.p_Firmicutes.c_Clostridia.o_Clostridiales.f_Ruminococcaceae.g_Faecalibacterium)	19	16567351	-0.0785738	0.0176922	8.94726e-06	7738	rs36720	C	T	0.306358
GCST90027797	Gut microbiota abundance (k_Bacteria.p_Firmicutes.c_Clostridia.o_Clostridiales.f_Ruminococcaceae.g_Faecalibacterium.s_Faecalibacterium_prausnitzii)	2	65775890	-0.0765503	0.0167178	4.67305e-06	7738	rs840787	G	C	0.372348
GCST90027797	Gut microbiota abundance (k_Bacteria.p_Firmicutes.c_Clostridia.o_Clostridiales.f_Ruminococcaceae.g_Faecalibacterium.s_Faecalibacterium_prausnitzii)	4	36459051	-0.129122	0.0264682	1.06957e-06	7738	rs61798216	G	A	0.113551
GCST90027797	Gut microbiota abundance (k_Bacteria.p_Firmicutes.c_Clostridia.o_Clostridiales.f_Ruminococcaceae.g_Faecalibacterium.s_Faecalibacterium_prausnitzii)	6	102128843	0.14457	0.0321715	6.99874e-06	7738	rs12197028	G	A	0.0859036
GCST90027797	Gut microbiota abundance (k_Bacteria.p_Firmicutes.c_Clostridia.o_Clostridiales.f_Ruminococcaceae.g_Faecalibacterium.s_Faecalibacterium_prausnitzii)	8	59554706	0.0795663	0.0179591	9.40546e-06	7738	rs10113323	G	A	0.295397
GCST90027797	Gut microbiota abundance (k_Bacteria.p_Firmicutes.c_Clostridia.o_Clostridiales.f_Ruminococcaceae.g_Faecalibacterium.s_Faecalibacterium_prausnitzii)	10	103076252	-0.086919	0.018389	2.28208e-06	7738	rs12415307	G	A	0.289391
GCST90027797	Gut microbiota abundance (k_Bacteria.p_Firmicutes.c_Clostridia.o_Clostridiales.f_Ruminococcaceae.g_Faecalibacterium.s_Faecalibacterium_prausnitzii)	10	9526946	-0.139551	0.0283751	8.74078e-07	7738	rs74949229	A	G	0.0939624
GCST90027797	Gut microbiota abundance (k_Bacteria.p_Firmicutes.c_Clostridia.o_Clostridiales.f_Ruminococcaceae.g_Faecalibacterium.s_Faecalibacterium_prausnitzii)	17	34322610	-0.0987778	0.0218485	6.15361e-06	7738	rs2107539	T	C	0.243401
GCST90027797	Gut microbiota abundance (k_Bacteria.p_Firmicutes.c_Clostridia.o_Clostridiales.f_Ruminococcaceae.g_Faecalibacterium.s_Faecalibacterium_prausnitzii)	17	59556923	0.0994099	0.021117	2.50674e-06	7738	rs3785822	A	G	0.178193
GCST90027797	Gut microbiota abundance (k_Bacteria.p_Firmicutes.c_Clostridia.o_Clostridiales.f_Ruminococcaceae.g_Faecalibacterium.s_Faecalibacterium_prausnitzii)	19	16567351	-0.0794064	0.0176958	7.21274e-06	7738	rs36720	C	T	0.306358
GCST90027717	Gut microbiota abundance (k_Bacteria.p_Firmicutes.c_Clostridia.o_Clostridiales.f_Ruminococcaceae.g_Ruminococcaceae_noname)	2	127826259	-0.199986	0.0433431	3.94939e-06	7738	rs114446285	G	A	0.212676
GCST90027717	Gut microbiota abundance (k_Bacteria.p_Firmicutes.c_Clostridia.o_Clostridiales.f_Ruminococcaceae.g_Ruminococcaceae_noname)	2	142324536	0.175683	0.0391851	7.34598e-06	7738	rs12621499	G	A	0.309763
GCST90027717	Gut microbiota abundance (k_Bacteria.p_Firmicutes.c_Clostridia.o_Clostridiales.f_Ruminococcaceae.g_Ruminococcaceae_noname)	6	12732095	0.191878	0.0365803	1.55959e-07	7738	rs570295	G	A	0.604353
GCST90027717	Gut microbiota abundance (k_Bacteria.p_Firmicutes.c_Clostridia.o_Clostridiales.f_Ruminococcaceae.g_Ruminococcaceae_noname)	9	140215415	0.204472	0.045529	7.0881e-06	7738	rs9414689	G	C	0.686804
GCST90027717	Gut microbiota abundance (k_Bacteria.p_Firmicutes.c_Clostridia.o_Clostridiales.f_Ruminococcaceae.g_Ruminococcaceae_noname)	9	113929557	-0.163965	0.035668	4.28697e-06	7738	rs3916427	C	T	0.534825
GCST90027717	Gut microbiota abundance (k_Bacteria.p_Firmicutes.c_Clostridia.o_Clostridiales.f_Ruminococcaceae.g_Ruminococcaceae_noname)	13	30981374	-0.327189	0.0687259	1.92846e-06	7738	rs9508731	T	A	0.0991426
GCST90027717	Gut microbiota abundance (k_Bacteria.p_Firmicutes.c_Clostridia.o_Clostridiales.f_Ruminococcaceae.g_Ruminococcaceae_noname)	14	75207510	0.241475	0.0530611	5.34208e-06	7738	rs11626630	T	C	0.154357
GCST90027717	Gut microbiota abundance (k_Bacteria.p_Firmicutes.c_Clostridia.o_Clostridiales.f_Ruminococcaceae.g_Ruminococcaceae_noname)	18	42991796	0.326565	0.0694734	2.59436e-06	7738	rs4416113	A	G	0.0723921
GCST90027717	Gut microbiota abundance (k_Bacteria.p_Firmicutes.c_Clostridia.o_Clostridiales.f_Ruminococcaceae.g_Ruminococcaceae_noname)	19	51132056	0.233868	0.0505937	3.79193e-06	7738	rs4239490	C	T	0.833293
GCST90027717	Gut microbiota abundance (k_Bacteria.p_Firmicutes.c_Clostridia.o_Clostridiales.f_Ruminococcaceae.g_Ruminococcaceae_noname)	19	28473852	0.16975	0.036898	4.21464e-06	7738	rs4805798	A	G	0.407123
GCST90027798	Gut microbiota abundance (k_Bacteria.p_Firmicutes.c_Clostridia.o_Clostridiales.f_Ruminococcaceae.g_Ruminococcaceae_noname.s_Ruminococcaceae_bacterium_D16)	2	127826259	-0.200679	0.0433453	3.66058e-06	7738	rs114446285	G	A	0.212676
GCST90027798	Gut microbiota abundance (k_Bacteria.p_Firmicutes.c_Clostridia.o_Clostridiales.f_Ruminococcaceae.g_Ruminococcaceae_noname.s_Ruminococcaceae_bacterium_D16)	2	142324536	0.174708	0.0391872	8.26133e-06	7738	rs12621499	G	A	0.309763
GCST90027798	Gut microbiota abundance (k_Bacteria.p_Firmicutes.c_Clostridia.o_Clostridiales.f_Ruminococcaceae.g_Ruminococcaceae_noname.s_Ruminococcaceae_bacterium_D16)	6	12732095	0.191415	0.0365822	1.67271e-07	7738	rs570295	G	A	0.604353
GCST90027798	Gut microbiota abundance (k_Bacteria.p_Firmicutes.c_Clostridia.o_Clostridiales.f_Ruminococcaceae.g_Ruminococcaceae_noname.s_Ruminococcaceae_bacterium_D16)	9	113929557	-0.16395	0.0356699	4.30051e-06	7738	rs3916427	C	T	0.534825
GCST90027798	Gut microbiota abundance (k_Bacteria.p_Firmicutes.c_Clostridia.o_Clostridiales.f_Ruminococcaceae.g_Ruminococcaceae_noname.s_Ruminococcaceae_bacterium_D16)	9	140215415	0.205329	0.0455314	6.49426e-06	7738	rs9414689	G	C	0.686804
GCST90027798	Gut microbiota abundance (k_Bacteria.p_Firmicutes.c_Clostridia.o_Clostridiales.f_Ruminococcaceae.g_Ruminococcaceae_noname.s_Ruminococcaceae_bacterium_D16)	13	30981374	-0.326536	0.0687295	2.02386e-06	7738	rs9508731	T	A	0.0991426
GCST90027798	Gut microbiota abundance (k_Bacteria.p_Firmicutes.c_Clostridia.o_Clostridiales.f_Ruminococcaceae.g_Ruminococcaceae_noname.s_Ruminococcaceae_bacterium_D16)	14	75207510	0.240822	0.0530639	5.66957e-06	7738	rs11626630	T	C	0.154357
GCST90027798	Gut microbiota abundance (k_Bacteria.p_Firmicutes.c_Clostridia.o_Clostridiales.f_Ruminococcaceae.g_Ruminococcaceae_noname.s_Ruminococcaceae_bacterium_D16)	18	42991796	0.326474	0.069477	2.61409e-06	7738	rs4416113	A	G	0.0723921
GCST90027798	Gut microbiota abundance (k_Bacteria.p_Firmicutes.c_Clostridia.o_Clostridiales.f_Ruminococcaceae.g_Ruminococcaceae_noname.s_Ruminococcaceae_bacterium_D16)	19	28484840	0.168258	0.036767	4.73195e-06	7738	rs4805013	T	A	0.413523
GCST90027798	Gut microbiota abundance (k_Bacteria.p_Firmicutes.c_Clostridia.o_Clostridiales.f_Ruminococcaceae.g_Ruminococcaceae_noname.s_Ruminococcaceae_bacterium_D16)	19	51132056	0.234442	0.0505963	3.59402e-06	7738	rs4239490	C	T	0.833293
GCST90027718	Gut microbiota abundance (k_Bacteria.p_Firmicutes.c_Clostridia.o_Clostridiales.f_Ruminococcaceae.g_Ruminococcus)	1	85649468	-0.110098	0.0247826	8.88935e-06	7738	rs3013111	T	C	0.1438
GCST90027718	Gut microbiota abundance (k_Bacteria.p_Firmicutes.c_Clostridia.o_Clostridiales.f_Ruminococcaceae.g_Ruminococcus)	1	37537293	-0.0846257	0.0187864	6.64906e-06	7738	rs6426007	T	C	0.697572
GCST90027718	Gut microbiota abundance (k_Bacteria.p_Firmicutes.c_Clostridia.o_Clostridiales.f_Ruminococcaceae.g_Ruminococcus)	1	245645242	0.115394	0.0258376	7.96544e-06	7738	rs10924209	G	T	0.16759
GCST90027718	Gut microbiota abundance (k_Bacteria.p_Firmicutes.c_Clostridia.o_Clostridiales.f_Ruminococcaceae.g_Ruminococcus)	2	72335640	0.105911	0.0225412	2.61999e-06	7738	rs13420244	A	T	0.178593
GCST90027718	Gut microbiota abundance (k_Bacteria.p_Firmicutes.c_Clostridia.o_Clostridiales.f_Ruminococcaceae.g_Ruminococcus)	2	70556337	0.0821691	0.0178983	4.41387e-06	7738	rs6750178	C	T	0.398652
GCST90027718	Gut microbiota abundance (k_Bacteria.p_Firmicutes.c_Clostridia.o_Clostridiales.f_Ruminococcaceae.g_Ruminococcus)	3	52106828	0.103713	0.0228542	5.67819e-06	7738	rs76382119	A	G	0.212828
GCST90027718	Gut microbiota abundance (k_Bacteria.p_Firmicutes.c_Clostridia.o_Clostridiales.f_Ruminococcaceae.g_Ruminococcus)	7	144894559	-0.125204	0.027942	7.43396e-06	7738	rs74683729	C	T	0.11057
GCST90027718	Gut microbiota abundance (k_Bacteria.p_Firmicutes.c_Clostridia.o_Clostridiales.f_Ruminococcaceae.g_Ruminococcus)	10	8937285	-0.131824	0.0254008	2.10543e-07	7738	rs11255970	A	C	0.168534
GCST90027718	Gut microbiota abundance (k_Bacteria.p_Firmicutes.c_Clostridia.o_Clostridiales.f_Ruminococcaceae.g_Ruminococcus)	16	80343094	0.162007	0.0354736	4.948e-06	7738	rs62048493	A	G	0.0676924
GCST90027718	Gut microbiota abundance (k_Bacteria.p_Firmicutes.c_Clostridia.o_Clostridiales.f_Ruminococcaceae.g_Ruminococcus)	20	10082476	0.116128	0.0247658	2.74467e-06	7738	rs6039702	G	A	0.152188
GCST90027799	Gut microbiota abundance (k_Bacteria.p_Firmicutes.c_Clostridia.o_Clostridiales.f_Ruminococcaceae.g_Ruminococcus.s_Ruminococcus_bromii)	1	48554579	-0.128203	0.026118	9.17234e-07	7738	rs12041621	A	G	0.198693
GCST90027799	Gut microbiota abundance (k_Bacteria.p_Firmicutes.c_Clostridia.o_Clostridiales.f_Ruminococcaceae.g_Ruminococcus.s_Ruminococcus_bromii)	1	149889339	0.132729	0.0298653	8.81922e-06	7738	rs12131104	T	C	0.161802
GCST90027799	Gut microbiota abundance (k_Bacteria.p_Firmicutes.c_Clostridia.o_Clostridiales.f_Ruminococcaceae.g_Ruminococcus.s_Ruminococcus_bromii)	1	214011756	-0.136479	0.0306823	8.66204e-06	7738	rs10864073	C	T	0.115526
GCST90027799	Gut microbiota abundance (k_Bacteria.p_Firmicutes.c_Clostridia.o_Clostridiales.f_Ruminococcaceae.g_Ruminococcus.s_Ruminococcus_bromii)	3	50541769	-0.128822	0.0285418	6.37793e-06	7738	rs34762184	A	G	0.141534
GCST90027799	Gut microbiota abundance (k_Bacteria.p_Firmicutes.c_Clostridia.o_Clostridiales.f_Ruminococcaceae.g_Ruminococcus.s_Ruminococcus_bromii)	3	149080011	-0.145045	0.0300178	1.35195e-06	7738	rs9865704	A	G	0.127359
GCST90027799	Gut microbiota abundance (k_Bacteria.p_Firmicutes.c_Clostridia.o_Clostridiales.f_Ruminococcaceae.g_Ruminococcus.s_Ruminococcus_bromii)	13	59810492	-0.0923593	0.0200047	3.89538e-06	7738	rs4884323	G	T	0.398074
GCST90027799	Gut microbiota abundance (k_Bacteria.p_Firmicutes.c_Clostridia.o_Clostridiales.f_Ruminococcaceae.g_Ruminococcus.s_Ruminococcus_bromii)	20	38517535	-0.149704	0.0301141	6.65288e-07	7738	rs1884673	T	C	0.122825
GCST90027800	Gut microbiota abundance (k_Bacteria.p_Firmicutes.c_Clostridia.o_Clostridiales.f_Ruminococcaceae.g_Ruminococcus.s_Ruminococcus_callidus)	1	81927648	0.260285	0.0570981	5.15051e-06	7738	rs4268390	G	A	0.0683627
GCST90027800	Gut microbiota abundance (k_Bacteria.p_Firmicutes.c_Clostridia.o_Clostridiales.f_Ruminococcaceae.g_Ruminococcus.s_Ruminococcus_callidus)	1	34348912	-0.232995	0.0480959	1.27005e-06	7738	rs1321631	G	A	0.0931154
GCST90027800	Gut microbiota abundance (k_Bacteria.p_Firmicutes.c_Clostridia.o_Clostridiales.f_Ruminococcaceae.g_Ruminococcus.s_Ruminococcus_callidus)	1	222927951	-0.168061	0.0363491	3.77294e-06	7738	rs35200886	A	G	0.173258
GCST90027800	Gut microbiota abundance (k_Bacteria.p_Firmicutes.c_Clostridia.o_Clostridiales.f_Ruminococcaceae.g_Ruminococcus.s_Ruminococcus_callidus)	1	154374162	-0.266917	0.0588837	5.81661e-06	7738	rs79207650	A	G	0.0641043
GCST90027800	Gut microbiota abundance (k_Bacteria.p_Firmicutes.c_Clostridia.o_Clostridiales.f_Ruminococcaceae.g_Ruminococcus.s_Ruminococcus_callidus)	10	64396790	-0.158097	0.0331076	1.7949e-06	7738	rs12098699	G	A	0.210189
GCST90027801	Gut microbiota abundance (k_Bacteria.p_Firmicutes.c_Clostridia.o_Clostridiales.f_Ruminococcaceae.g_Ruminococcus.s_Ruminococcus_lactaris)	3	195464261	-0.279535	0.0611054	4.77046e-06	7738	rs76021913	C	A	0.0553618
GCST90027801	Gut microbiota abundance (k_Bacteria.p_Firmicutes.c_Clostridia.o_Clostridiales.f_Ruminococcaceae.g_Ruminococcus.s_Ruminococcus_lactaris)	4	183252248	-0.147336	0.0328679	7.37157e-06	7738	rs72698095	G	C	0.162094
GCST90027801	Gut microbiota abundance (k_Bacteria.p_Firmicutes.c_Clostridia.o_Clostridiales.f_Ruminococcaceae.g_Ruminococcus.s_Ruminococcus_lactaris)	4	8868227	0.143728	0.0301532	1.87366e-06	7738	rs4245954	T	C	0.168029
GCST90027801	Gut microbiota abundance (k_Bacteria.p_Firmicutes.c_Clostridia.o_Clostridiales.f_Ruminococcaceae.g_Ruminococcus.s_Ruminococcus_lactaris)	9	109873993	-0.138437	0.0296275	2.97434e-06	7738	rs1878735	A	C	0.169658
GCST90027801	Gut microbiota abundance (k_Bacteria.p_Firmicutes.c_Clostridia.o_Clostridiales.f_Ruminococcaceae.g_Ruminococcus.s_Ruminococcus_lactaris)	9	13793758	0.203009	0.0421875	1.49386e-06	7738	rs7851638	G	A	0.917481
GCST90027801	Gut microbiota abundance (k_Bacteria.p_Firmicutes.c_Clostridia.o_Clostridiales.f_Ruminococcaceae.g_Ruminococcus.s_Ruminococcus_lactaris)	9	136154867	-0.12357	0.0273732	6.3536e-06	7738	rs495828	T	G	0.209253
GCST90027801	Gut microbiota abundance (k_Bacteria.p_Firmicutes.c_Clostridia.o_Clostridiales.f_Ruminococcaceae.g_Ruminococcus.s_Ruminococcus_lactaris)	12	89914880	0.118385	0.0255307	3.53533e-06	7738	rs10858895	T	A	0.507927
GCST90027801	Gut microbiota abundance (k_Bacteria.p_Firmicutes.c_Clostridia.o_Clostridiales.f_Ruminococcaceae.g_Ruminococcus.s_Ruminococcus_lactaris)	14	51325748	-0.107625	0.0242863	9.35815e-06	7738	rs7148318	A	G	0.702401
GCST90027719	Gut microbiota abundance (k_Bacteria.p_Firmicutes.c_Clostridia.o_Clostridiales.f_Ruminococcaceae.g_Subdoligranulum)	1	239437125	-0.14908	0.031022	1.54287e-06	7738	rs11578868	G	A	0.0850534
GCST90027719	Gut microbiota abundance (k_Bacteria.p_Firmicutes.c_Clostridia.o_Clostridiales.f_Ruminococcaceae.g_Subdoligranulum)	2	170162682	0.0824475	0.0184789	8.13055e-06	7738	rs12622085	G	A	0.302884
GCST90027719	Gut microbiota abundance (k_Bacteria.p_Firmicutes.c_Clostridia.o_Clostridiales.f_Ruminococcaceae.g_Subdoligranulum)	3	1661391	-0.0965044	0.0213059	5.91317e-06	7738	rs1850270	T	C	0.206659
GCST90027719	Gut microbiota abundance (k_Bacteria.p_Firmicutes.c_Clostridia.o_Clostridiales.f_Ruminococcaceae.g_Subdoligranulum)	4	73711914	0.08881	0.0199277	8.32664e-06	7738	rs6830068	T	G	0.217332
GCST90027719	Gut microbiota abundance (k_Bacteria.p_Firmicutes.c_Clostridia.o_Clostridiales.f_Ruminococcaceae.g_Subdoligranulum)	4	107710360	0.149033	0.0330142	6.35521e-06	7738	rs11726764	A	C	0.0662113
GCST90027719	Gut microbiota abundance (k_Bacteria.p_Firmicutes.c_Clostridia.o_Clostridiales.f_Ruminococcaceae.g_Subdoligranulum)	4	16823900	-0.0768737	0.0173449	9.3334e-06	7738	rs123043	A	C	0.648591
GCST90027719	Gut microbiota abundance (k_Bacteria.p_Firmicutes.c_Clostridia.o_Clostridiales.f_Ruminococcaceae.g_Subdoligranulum)	7	18760347	0.142582	0.0306241	3.22597e-06	7738	rs4721723	G	C	0.0819166
GCST90027719	Gut microbiota abundance (k_Bacteria.p_Firmicutes.c_Clostridia.o_Clostridiales.f_Ruminococcaceae.g_Subdoligranulum)	8	81956395	0.0829852	0.0173216	1.66066e-06	7738	rs7000832	A	C	0.456351
GCST90027719	Gut microbiota abundance (k_Bacteria.p_Firmicutes.c_Clostridia.o_Clostridiales.f_Ruminococcaceae.g_Subdoligranulum)	11	4745154	-0.0802979	0.017437	4.12401e-06	7738	rs10836532	T	G	0.351034
GCST90027719	Gut microbiota abundance (k_Bacteria.p_Firmicutes.c_Clostridia.o_Clostridiales.f_Ruminococcaceae.g_Subdoligranulum)	11	87666565	0.159891	0.0350485	5.06699e-06	7738	rs2105601	C	T	0.0803458
GCST90027719	Gut microbiota abundance (k_Bacteria.p_Firmicutes.c_Clostridia.o_Clostridiales.f_Ruminococcaceae.g_Subdoligranulum)	11	2306168	0.0939107	0.0186646	4.86687e-07	7738	rs7104786	T	C	0.432431
GCST90027719	Gut microbiota abundance (k_Bacteria.p_Firmicutes.c_Clostridia.o_Clostridiales.f_Ruminococcaceae.g_Subdoligranulum)	12	11150054	-0.0948408	0.0207598	4.91292e-06	7738	rs79420812	T	C	0.198004
GCST90027719	Gut microbiota abundance (k_Bacteria.p_Firmicutes.c_Clostridia.o_Clostridiales.f_Ruminococcaceae.g_Subdoligranulum)	13	112770727	0.0807651	0.0172394	2.80066e-06	7738	rs2317916	C	T	0.630847
GCST90027719	Gut microbiota abundance (k_Bacteria.p_Firmicutes.c_Clostridia.o_Clostridiales.f_Ruminococcaceae.g_Subdoligranulum)	17	34055935	0.0989134	0.0208453	2.08391e-06	7738	rs72829932	G	A	0.183187
GCST90027719	Gut microbiota abundance (k_Bacteria.p_Firmicutes.c_Clostridia.o_Clostridiales.f_Ruminococcaceae.g_Subdoligranulum)	21	26181265	-0.0798621	0.017152	3.22196e-06	7738	rs4816989	G	A	0.665608
GCST90027802	Gut microbiota abundance (k_Bacteria.p_Firmicutes.c_Clostridia.o_Clostridiales.f_Ruminococcaceae.g_Subdoligranulum.s_Subdoligranulum_unclassified)	2	170162682	0.0817846	0.0184818	9.63807e-06	7738	rs12622085	G	A	0.302884
GCST90027802	Gut microbiota abundance (k_Bacteria.p_Firmicutes.c_Clostridia.o_Clostridiales.f_Ruminococcaceae.g_Subdoligranulum.s_Subdoligranulum_unclassified)	3	1661391	-0.0957917	0.0213093	6.9472e-06	7738	rs1850270	T	C	0.206659
GCST90027802	Gut microbiota abundance (k_Bacteria.p_Firmicutes.c_Clostridia.o_Clostridiales.f_Ruminococcaceae.g_Subdoligranulum.s_Subdoligranulum_unclassified)	4	73711914	0.0894719	0.0199309	7.15221e-06	7738	rs6830068	T	G	0.217332
GCST90027802	Gut microbiota abundance (k_Bacteria.p_Firmicutes.c_Clostridia.o_Clostridiales.f_Ruminococcaceae.g_Subdoligranulum.s_Subdoligranulum_unclassified)	4	107710360	0.148769	0.0330195	6.62186e-06	7738	rs11726764	A	C	0.0662113
GCST90027802	Gut microbiota abundance (k_Bacteria.p_Firmicutes.c_Clostridia.o_Clostridiales.f_Ruminococcaceae.g_Subdoligranulum.s_Subdoligranulum_unclassified)	4	16823900	-0.0768331	0.0173477	9.46629e-06	7738	rs123043	A	C	0.648591
GCST90027802	Gut microbiota abundance (k_Bacteria.p_Firmicutes.c_Clostridia.o_Clostridiales.f_Ruminococcaceae.g_Subdoligranulum.s_Subdoligranulum_unclassified)	7	18760347	0.143047	0.030629	3.00767e-06	7738	rs4721723	G	C	0.0819166
GCST90027802	Gut microbiota abundance (k_Bacteria.p_Firmicutes.c_Clostridia.o_Clostridiales.f_Ruminococcaceae.g_Subdoligranulum.s_Subdoligranulum_unclassified)	8	81956395	0.0840306	0.0173243	1.23191e-06	7738	rs7000832	A	C	0.456351
GCST90027802	Gut microbiota abundance (k_Bacteria.p_Firmicutes.c_Clostridia.o_Clostridiales.f_Ruminococcaceae.g_Subdoligranulum.s_Subdoligranulum_unclassified)	11	2306168	0.0940162	0.0186676	4.74526e-07	7738	rs7104786	T	C	0.432431
GCST90027802	Gut microbiota abundance (k_Bacteria.p_Firmicutes.c_Clostridia.o_Clostridiales.f_Ruminococcaceae.g_Subdoligranulum.s_Subdoligranulum_unclassified)	11	4745154	-0.0808891	0.0174398	3.51463e-06	7738	rs10836532	T	G	0.351034
GCST90027802	Gut microbiota abundance (k_Bacteria.p_Firmicutes.c_Clostridia.o_Clostridiales.f_Ruminococcaceae.g_Subdoligranulum.s_Subdoligranulum_unclassified)	11	87666565	0.158954	0.0350541	5.77285e-06	7738	rs2105601	C	T	0.0803458
GCST90027802	Gut microbiota abundance (k_Bacteria.p_Firmicutes.c_Clostridia.o_Clostridiales.f_Ruminococcaceae.g_Subdoligranulum.s_Subdoligranulum_unclassified)	12	10874415	-0.170185	0.0370502	4.36174e-06	7738	rs73044678	A	G	0.0554366
GCST90027802	Gut microbiota abundance (k_Bacteria.p_Firmicutes.c_Clostridia.o_Clostridiales.f_Ruminococcaceae.g_Subdoligranulum.s_Subdoligranulum_unclassified)	13	112770689	0.08051	0.0172368	2.99985e-06	7738	rs2317917	G	T	0.631045
GCST90027802	Gut microbiota abundance (k_Bacteria.p_Firmicutes.c_Clostridia.o_Clostridiales.f_Ruminococcaceae.g_Subdoligranulum.s_Subdoligranulum_unclassified)	17	34055935	0.0997103	0.0208487	1.73061e-06	7738	rs72829932	G	A	0.183187
GCST90027802	Gut microbiota abundance (k_Bacteria.p_Firmicutes.c_Clostridia.o_Clostridiales.f_Ruminococcaceae.g_Subdoligranulum.s_Subdoligranulum_unclassified)	21	26181265	-0.0789203	0.0171547	4.21483e-06	7738	rs4816989	G	A	0.665608
GCST90027655	Gut microbiota abundance (k_Bacteria.p_Firmicutes.c_Erysipelotrichia)	3	37667096	-0.174426	0.0392434	8.80015e-06	7738	rs78685125	T	C	0.0669123
GCST90027655	Gut microbiota abundance (k_Bacteria.p_Firmicutes.c_Erysipelotrichia)	5	1880588	-0.101686	0.0230142	9.9426e-06	7738	rs4975752	G	T	0.230866
GCST90027655	Gut microbiota abundance (k_Bacteria.p_Firmicutes.c_Erysipelotrichia)	8	94158704	0.100522	0.0213377	2.46502e-06	7738	rs733330	G	A	0.33704
GCST90027655	Gut microbiota abundance (k_Bacteria.p_Firmicutes.c_Erysipelotrichia)	12	24268068	-0.183637	0.041519	9.73576e-06	7738	rs75298326	T	A	0.0592882
GCST90027655	Gut microbiota abundance (k_Bacteria.p_Firmicutes.c_Erysipelotrichia)	17	36002599	0.115982	0.025306	4.57973e-06	7738	rs11652559	C	T	0.807699
GCST90027655	Gut microbiota abundance (k_Bacteria.p_Firmicutes.c_Erysipelotrichia)	19	775626	0.1464	0.0330701	9.55697e-06	7738	rs62131327	C	T	0.104702
GCST90027655	Gut microbiota abundance (k_Bacteria.p_Firmicutes.c_Erysipelotrichia)	19	28461212	-0.21042	0.0439455	1.68283e-06	7738	rs73037929	T	G	0.0539829
GCST90027655	Gut microbiota abundance (k_Bacteria.p_Firmicutes.c_Erysipelotrichia)	20	43873729	0.153268	0.0332861	4.13361e-06	7738	rs73114746	T	C	0.099634
GCST90027741	Gut microbiota abundance (k_Bacteria.p_Firmicutes.c_Erysipelotrichia.o_Erysipelotrichales)	3	37667096	-0.174418	0.0392434	8.80887e-06	7738	rs78685125	T	C	0.0669123
GCST90027741	Gut microbiota abundance (k_Bacteria.p_Firmicutes.c_Erysipelotrichia.o_Erysipelotrichales)	5	1880588	-0.101685	0.0230142	9.94535e-06	7738	rs4975752	G	T	0.230866
GCST90027741	Gut microbiota abundance (k_Bacteria.p_Firmicutes.c_Erysipelotrichia.o_Erysipelotrichales)	8	94158704	0.10053	0.0213377	2.46082e-06	7738	rs733330	G	A	0.33704
GCST90027741	Gut microbiota abundance (k_Bacteria.p_Firmicutes.c_Erysipelotrichia.o_Erysipelotrichales)	12	24268068	-0.18366	0.041519	9.71136e-06	7738	rs75298326	T	A	0.0592882
GCST90027741	Gut microbiota abundance (k_Bacteria.p_Firmicutes.c_Erysipelotrichia.o_Erysipelotrichales)	17	36002599	0.115997	0.025306	4.56667e-06	7738	rs11652559	C	T	0.807699
GCST90027741	Gut microbiota abundance (k_Bacteria.p_Firmicutes.c_Erysipelotrichia.o_Erysipelotrichales)	19	775626	0.146411	0.0330701	9.54201e-06	7738	rs62131327	C	T	0.104702
GCST90027741	Gut microbiota abundance (k_Bacteria.p_Firmicutes.c_Erysipelotrichia.o_Erysipelotrichales)	19	28461212	-0.210453	0.0439456	1.67668e-06	7738	rs73037929	T	G	0.0539829
GCST90027741	Gut microbiota abundance (k_Bacteria.p_Firmicutes.c_Erysipelotrichia.o_Erysipelotrichales)	20	43873729	0.153275	0.0332862	4.12933e-06	7738	rs73114746	T	C	0.099634
GCST90027677	Gut microbiota abundance (k_Bacteria.p_Firmicutes.c_Erysipelotrichia.o_Erysipelotrichales.f_Erysipelotrichaceae)	3	37667096	-0.174589	0.0392434	8.63177e-06	7738	rs78685125	T	C	0.0669123
GCST90027677	Gut microbiota abundance (k_Bacteria.p_Firmicutes.c_Erysipelotrichia.o_Erysipelotrichales.f_Erysipelotrichaceae)	5	1880588	-0.101691	0.0230142	9.93368e-06	7738	rs4975752	G	T	0.230866
GCST90027677	Gut microbiota abundance (k_Bacteria.p_Firmicutes.c_Erysipelotrichia.o_Erysipelotrichales.f_Erysipelotrichaceae)	8	94158704	0.100498	0.0213377	2.47879e-06	7738	rs733330	G	A	0.33704
GCST90027677	Gut microbiota abundance (k_Bacteria.p_Firmicutes.c_Erysipelotrichia.o_Erysipelotrichales.f_Erysipelotrichaceae)	12	24268068	-0.183606	0.041519	9.769e-06	7738	rs75298326	T	A	0.0592882
GCST90027677	Gut microbiota abundance (k_Bacteria.p_Firmicutes.c_Erysipelotrichia.o_Erysipelotrichales.f_Erysipelotrichaceae)	17	36002599	0.115925	0.025306	4.62914e-06	7738	rs11652559	C	T	0.807699
GCST90027677	Gut microbiota abundance (k_Bacteria.p_Firmicutes.c_Erysipelotrichia.o_Erysipelotrichales.f_Erysipelotrichaceae)	19	775626	0.146435	0.0330701	9.50955e-06	7738	rs62131327	C	T	0.104702
GCST90027677	Gut microbiota abundance (k_Bacteria.p_Firmicutes.c_Erysipelotrichia.o_Erysipelotrichales.f_Erysipelotrichaceae)	19	28461212	-0.210504	0.0439456	1.6669e-06	7738	rs73037929	T	G	0.0539829
GCST90027677	Gut microbiota abundance (k_Bacteria.p_Firmicutes.c_Erysipelotrichia.o_Erysipelotrichales.f_Erysipelotrichaceae)	20	43873729	0.15327	0.0332861	4.13238e-06	7738	rs73114746	T	C	0.099634
GCST90027720	Gut microbiota abundance (k_Bacteria.p_Firmicutes.c_Erysipelotrichia.o_Erysipelotrichales.f_Erysipelotrichaceae.g_Erysipelotrichaceae_noname)	1	13921657	-0.177112	0.0387512	4.86586e-06	7738	rs71510947	G	A	0.139246
GCST90027720	Gut microbiota abundance (k_Bacteria.p_Firmicutes.c_Erysipelotrichia.o_Erysipelotrichales.f_Erysipelotrichaceae.g_Erysipelotrichaceae_noname)	1	5001488	0.134028	0.0294005	5.14695e-06	7738	rs10915295	G	T	0.275814
GCST90027720	Gut microbiota abundance (k_Bacteria.p_Firmicutes.c_Erysipelotrichia.o_Erysipelotrichales.f_Erysipelotrichaceae.g_Erysipelotrichaceae_noname)	4	127662474	-0.127518	0.0263971	1.36019e-06	7738	rs7671513	C	T	0.501559
GCST90027720	Gut microbiota abundance (k_Bacteria.p_Firmicutes.c_Erysipelotrichia.o_Erysipelotrichales.f_Erysipelotrichaceae.g_Erysipelotrichaceae_noname)	5	153157228	-0.137501	0.027646	6.57143e-07	7738	rs2926850	C	A	0.35364
GCST90027720	Gut microbiota abundance (k_Bacteria.p_Firmicutes.c_Erysipelotrichia.o_Erysipelotrichales.f_Erysipelotrichaceae.g_Erysipelotrichaceae_noname)	7	49971101	0.242955	0.0539809	6.77142e-06	7738	rs13238712	G	T	0.0659397
GCST90027720	Gut microbiota abundance (k_Bacteria.p_Firmicutes.c_Erysipelotrichia.o_Erysipelotrichales.f_Erysipelotrichaceae.g_Erysipelotrichaceae_noname)	8	75850745	0.169223	0.0375402	6.55043e-06	7738	rs112684584	A	T	0.150902
GCST90027720	Gut microbiota abundance (k_Bacteria.p_Firmicutes.c_Erysipelotrichia.o_Erysipelotrichales.f_Erysipelotrichaceae.g_Erysipelotrichaceae_noname)	8	24523301	0.126101	0.0284315	9.19666e-06	7738	rs6557756	A	C	0.673768
GCST90027720	Gut microbiota abundance (k_Bacteria.p_Firmicutes.c_Erysipelotrichia.o_Erysipelotrichales.f_Erysipelotrichaceae.g_Erysipelotrichaceae_noname)	13	51041880	0.159552	0.035188	5.78003e-06	7738	rs9316496	A	G	0.174774
GCST90027720	Gut microbiota abundance (k_Bacteria.p_Firmicutes.c_Erysipelotrichia.o_Erysipelotrichales.f_Erysipelotrichaceae.g_Erysipelotrichaceae_noname)	13	66636200	-0.309637	0.0604889	3.07319e-07	7738	rs61956724	T	C	0.0506604
GCST90027720	Gut microbiota abundance (k_Bacteria.p_Firmicutes.c_Erysipelotrichia.o_Erysipelotrichales.f_Erysipelotrichaceae.g_Erysipelotrichaceae_noname)	17	32236051	0.140718	0.0288332	1.05857e-06	7738	rs444953	C	T	0.703915
GCST90027720	Gut microbiota abundance (k_Bacteria.p_Firmicutes.c_Erysipelotrichia.o_Erysipelotrichales.f_Erysipelotrichaceae.g_Erysipelotrichaceae_noname)	17	95259	-0.131017	0.0283972	3.95521e-06	7738	rs58055127	T	C	0.321931
GCST90027720	Gut microbiota abundance (k_Bacteria.p_Firmicutes.c_Erysipelotrichia.o_Erysipelotrichales.f_Erysipelotrichaceae.g_Erysipelotrichaceae_noname)	18	4742876	-0.139221	0.0289889	1.56657e-06	7738	rs4338887	A	G	0.304016
GCST90027720	Gut microbiota abundance (k_Bacteria.p_Firmicutes.c_Erysipelotrichia.o_Erysipelotrichales.f_Erysipelotrichaceae.g_Erysipelotrichaceae_noname)	19	10126107	-0.190115	0.0423962	7.31712e-06	7738	rs139790375	T	C	0.116364
GCST90027803	Gut microbiota abundance (k_Bacteria.p_Firmicutes.c_Erysipelotrichia.o_Erysipelotrichales.f_Erysipelotrichaceae.g_Erysipelotrichaceae_noname.s_Eubacterium_biforme)	2	54114864	0.322296	0.0669307	1.46923e-06	7738	rs2293361	C	T	0.0589158
GCST90027803	Gut microbiota abundance (k_Bacteria.p_Firmicutes.c_Erysipelotrichia.o_Erysipelotrichales.f_Erysipelotrichaceae.g_Erysipelotrichaceae_noname.s_Eubacterium_biforme)	3	141149287	-0.32675	0.0734597	8.66682e-06	7738	rs1978600	C	T	0.938397
GCST90027803	Gut microbiota abundance (k_Bacteria.p_Firmicutes.c_Erysipelotrichia.o_Erysipelotrichales.f_Erysipelotrichaceae.g_Erysipelotrichaceae_noname.s_Eubacterium_biforme)	6	66586528	0.301887	0.0679083	8.76799e-06	7738	rs72891473	A	T	0.0596427
GCST90027803	Gut microbiota abundance (k_Bacteria.p_Firmicutes.c_Erysipelotrichia.o_Erysipelotrichales.f_Erysipelotrichaceae.g_Erysipelotrichaceae_noname.s_Eubacterium_biforme)	10	114721671	0.160764	0.0359436	7.72538e-06	7738	rs720784	T	A	0.317641
GCST90027803	Gut microbiota abundance (k_Bacteria.p_Firmicutes.c_Erysipelotrichia.o_Erysipelotrichales.f_Erysipelotrichaceae.g_Erysipelotrichaceae_noname.s_Eubacterium_biforme)	12	18510881	-0.33248	0.0715079	3.32652e-06	7738	rs11044047	C	A	0.0529887
GCST90027803	Gut microbiota abundance (k_Bacteria.p_Firmicutes.c_Erysipelotrichia.o_Erysipelotrichales.f_Erysipelotrichaceae.g_Erysipelotrichaceae_noname.s_Eubacterium_biforme)	14	94571340	0.204346	0.0435143	2.65222e-06	7738	rs9972236	T	C	0.155573
GCST90027803	Gut microbiota abundance (k_Bacteria.p_Firmicutes.c_Erysipelotrichia.o_Erysipelotrichales.f_Erysipelotrichaceae.g_Erysipelotrichaceae_noname.s_Eubacterium_biforme)	17	111695	0.143437	0.0310823	3.93532e-06	7738	rs56702013	A	G	0.49903
GCST90027803	Gut microbiota abundance (k_Bacteria.p_Firmicutes.c_Erysipelotrichia.o_Erysipelotrichales.f_Erysipelotrichaceae.g_Erysipelotrichaceae_noname.s_Eubacterium_biforme)	17	20700719	0.186537	0.0418162	8.16188e-06	7738	rs79529135	G	T	0.216519
GCST90027721	Gut microbiota abundance (k_Bacteria.p_Firmicutes.c_Erysipelotrichia.o_Erysipelotrichales.f_Erysipelotrichaceae.g_Holdemania)	4	140175923	-0.137245	0.0279684	9.24081e-07	7738	rs10027188	T	C	0.295017
GCST90027721	Gut microbiota abundance (k_Bacteria.p_Firmicutes.c_Erysipelotrichia.o_Erysipelotrichales.f_Erysipelotrichaceae.g_Holdemania)	8	74659261	0.151607	0.0337106	6.88161e-06	7738	rs140472622	T	C	0.163731
GCST90027804	Gut microbiota abundance (k_Bacteria.p_Firmicutes.c_Erysipelotrichia.o_Erysipelotrichales.f_Erysipelotrichaceae.g_Holdemania.s_Holdemania_filiformis)	4	73899661	0.288519	0.0588297	9.37562e-07	7738	rs72661091	A	G	0.0672399
GCST90027804	Gut microbiota abundance (k_Bacteria.p_Firmicutes.c_Erysipelotrichia.o_Erysipelotrichales.f_Erysipelotrichaceae.g_Holdemania.s_Holdemania_filiformis)	4	110562960	-0.273887	0.0617996	9.34265e-06	7738	rs77053869	G	A	0.0675044
GCST90027804	Gut microbiota abundance (k_Bacteria.p_Firmicutes.c_Erysipelotrichia.o_Erysipelotrichales.f_Erysipelotrichaceae.g_Holdemania.s_Holdemania_filiformis)	5	176756088	-0.215824	0.0477445	6.17206e-06	7738	rs113638576	T	C	0.126007
GCST90027805	Gut microbiota abundance (k_Bacteria.p_Firmicutes.c_Erysipelotrichia.o_Erysipelotrichales.f_Erysipelotrichaceae.g_Holdemania.s_Holdemania_unclassified)	1	82519686	-0.221532	0.0478625	3.68307e-06	7738	rs28368536	C	G	0.097132
GCST90027805	Gut microbiota abundance (k_Bacteria.p_Firmicutes.c_Erysipelotrichia.o_Erysipelotrichales.f_Erysipelotrichaceae.g_Holdemania.s_Holdemania_unclassified)	5	173992056	0.156136	0.0322777	1.31644e-06	7738	rs4868427	T	A	0.721699
GCST90027805	Gut microbiota abundance (k_Bacteria.p_Firmicutes.c_Erysipelotrichia.o_Erysipelotrichales.f_Erysipelotrichaceae.g_Holdemania.s_Holdemania_unclassified)	6	69985869	0.29794	0.0666812	7.8906e-06	7738	rs117158611	G	C	0.0507184
GCST90027805	Gut microbiota abundance (k_Bacteria.p_Firmicutes.c_Erysipelotrichia.o_Erysipelotrichales.f_Erysipelotrichaceae.g_Holdemania.s_Holdemania_unclassified)	6	96490089	0.14337	0.0321356	8.14198e-06	7738	rs746810	C	T	0.718648
GCST90027805	Gut microbiota abundance (k_Bacteria.p_Firmicutes.c_Erysipelotrichia.o_Erysipelotrichales.f_Erysipelotrichaceae.g_Holdemania.s_Holdemania_unclassified)	7	11693688	0.133172	0.0300588	9.40633e-06	7738	rs10247831	G	A	0.615183
GCST90027805	Gut microbiota abundance (k_Bacteria.p_Firmicutes.c_Erysipelotrichia.o_Erysipelotrichales.f_Erysipelotrichaceae.g_Holdemania.s_Holdemania_unclassified)	7	43236240	0.204196	0.046059	9.27748e-06	7738	rs67887362	C	A	0.117421
GCST90027805	Gut microbiota abundance (k_Bacteria.p_Firmicutes.c_Erysipelotrichia.o_Erysipelotrichales.f_Erysipelotrichaceae.g_Holdemania.s_Holdemania_unclassified)	8	19464314	0.165669	0.0355918	3.24467e-06	7738	rs4922067	C	G	0.211977
GCST90027805	Gut microbiota abundance (k_Bacteria.p_Firmicutes.c_Erysipelotrichia.o_Erysipelotrichales.f_Erysipelotrichaceae.g_Holdemania.s_Holdemania_unclassified)	8	74447312	0.169601	0.0379537	7.87245e-06	7738	rs78014650	C	T	0.170916
GCST90027805	Gut microbiota abundance (k_Bacteria.p_Firmicutes.c_Erysipelotrichia.o_Erysipelotrichales.f_Erysipelotrichaceae.g_Holdemania.s_Holdemania_unclassified)	9	36824996	0.137606	0.0300273	4.59018e-06	7738	rs10123164	T	C	0.647324
GCST90027805	Gut microbiota abundance (k_Bacteria.p_Firmicutes.c_Erysipelotrichia.o_Erysipelotrichales.f_Erysipelotrichaceae.g_Holdemania.s_Holdemania_unclassified)	15	91839056	0.142093	0.0310251	4.65104e-06	7738	rs7169918	G	C	0.491794
GCST90027805	Gut microbiota abundance (k_Bacteria.p_Firmicutes.c_Erysipelotrichia.o_Erysipelotrichales.f_Erysipelotrichaceae.g_Holdemania.s_Holdemania_unclassified)	16	81473711	0.216045	0.0485407	8.555e-06	7738	rs310007	C	T	0.100313
GCST90027656	Gut microbiota abundance (k_Bacteria.p_Firmicutes.c_Negativicutes)	2	124572776	-0.12833	0.0264956	1.27614e-06	7738	rs12472147	G	A	0.855652
GCST90027656	Gut microbiota abundance (k_Bacteria.p_Firmicutes.c_Negativicutes)	7	105812525	-0.153345	0.0337663	5.58933e-06	7738	rs176564	G	A	0.910342
GCST90027656	Gut microbiota abundance (k_Bacteria.p_Firmicutes.c_Negativicutes)	10	3387104	-0.0913671	0.0204744	8.10065e-06	7738	rs10736970	C	T	0.741775
GCST90027656	Gut microbiota abundance (k_Bacteria.p_Firmicutes.c_Negativicutes)	11	69317280	0.153283	0.0328393	3.04621e-06	7738	rs78791321	A	G	0.0809067
GCST90027656	Gut microbiota abundance (k_Bacteria.p_Firmicutes.c_Negativicutes)	12	91611380	0.197357	0.0423653	3.18588e-06	7738	rs77764206	C	T	0.0504393
GCST90027656	Gut microbiota abundance (k_Bacteria.p_Firmicutes.c_Negativicutes)	14	103588515	-0.102233	0.0186334	4.09789e-08	7738	rs2282037	T	C	0.521969
GCST90027656	Gut microbiota abundance (k_Bacteria.p_Firmicutes.c_Negativicutes)	19	7892087	-0.0935377	0.0203693	4.38824e-06	7738	rs12979658	G	A	0.263676
GCST90027742	Gut microbiota abundance (k_Bacteria.p_Firmicutes.c_Negativicutes.o_Selenomonadales)	2	124572776	-0.128329	0.0264956	1.27632e-06	7738	rs12472147	G	A	0.855652
GCST90027742	Gut microbiota abundance (k_Bacteria.p_Firmicutes.c_Negativicutes.o_Selenomonadales)	7	105812525	-0.15334	0.0337662	5.59268e-06	7738	rs176564	G	A	0.910342
GCST90027742	Gut microbiota abundance (k_Bacteria.p_Firmicutes.c_Negativicutes.o_Selenomonadales)	10	3387104	-0.0913735	0.0204744	8.08872e-06	7738	rs10736970	C	T	0.741775
GCST90027742	Gut microbiota abundance (k_Bacteria.p_Firmicutes.c_Negativicutes.o_Selenomonadales)	11	69317280	0.153277	0.0328393	3.04895e-06	7738	rs78791321	A	G	0.0809067
GCST90027742	Gut microbiota abundance (k_Bacteria.p_Firmicutes.c_Negativicutes.o_Selenomonadales)	12	91611380	0.197354	0.0423653	3.18706e-06	7738	rs77764206	C	T	0.0504393
GCST90027742	Gut microbiota abundance (k_Bacteria.p_Firmicutes.c_Negativicutes.o_Selenomonadales)	14	103588515	-0.102229	0.0186333	4.10393e-08	7738	rs2282037	T	C	0.521969
GCST90027742	Gut microbiota abundance (k_Bacteria.p_Firmicutes.c_Negativicutes.o_Selenomonadales)	19	7892087	-0.0935379	0.0203693	4.38793e-06	7738	rs12979658	G	A	0.263676
GCST90027678	Gut microbiota abundance (k_Bacteria.p_Firmicutes.c_Negativicutes.o_Selenomonadales.f_Acidaminococcaceae)	3	21259066	-0.19787	0.0443618	8.1822e-06	7738	rs76411331	T	C	0.106517
GCST90027678	Gut microbiota abundance (k_Bacteria.p_Firmicutes.c_Negativicutes.o_Selenomonadales.f_Acidaminococcaceae)	7	19286182	0.16619	0.0354633	2.78253e-06	7738	rs7797421	T	C	0.185171
GCST90027678	Gut microbiota abundance (k_Bacteria.p_Firmicutes.c_Negativicutes.o_Selenomonadales.f_Acidaminococcaceae)	7	22807884	-0.130716	0.0274759	1.96029e-06	7738	rs7787688	T	C	0.4232
GCST90027678	Gut microbiota abundance (k_Bacteria.p_Firmicutes.c_Negativicutes.o_Selenomonadales.f_Acidaminococcaceae)	11	113955970	0.134359	0.0290493	3.74214e-06	7738	rs55751855	G	A	0.299801
GCST90027678	Gut microbiota abundance (k_Bacteria.p_Firmicutes.c_Negativicutes.o_Selenomonadales.f_Acidaminococcaceae)	12	20278430	-0.127219	0.0283984	7.47137e-06	7738	rs2303658	A	G	0.332114
GCST90027678	Gut microbiota abundance (k_Bacteria.p_Firmicutes.c_Negativicutes.o_Selenomonadales.f_Acidaminococcaceae)	14	42509970	-0.130019	0.028663	5.72941e-06	7738	rs11850002	C	A	0.290347
GCST90027678	Gut microbiota abundance (k_Bacteria.p_Firmicutes.c_Negativicutes.o_Selenomonadales.f_Acidaminococcaceae)	16	61675825	-0.162536	0.0362279	7.24036e-06	7738	rs67391746	C	T	0.157817
GCST90027722	Gut microbiota abundance (k_Bacteria.p_Firmicutes.c_Negativicutes.o_Selenomonadales.f_Acidaminococcaceae.g_Phascolarctobacterium)	2	45885915	0.176456	0.0398671	9.59467e-06	7738	rs67541505	G	A	0.170197
GCST90027722	Gut microbiota abundance (k_Bacteria.p_Firmicutes.c_Negativicutes.o_Selenomonadales.f_Acidaminococcaceae.g_Phascolarctobacterium)	4	112421997	0.254628	0.0552278	4.01689e-06	7738	rs74338790	G	A	0.0844046
GCST90027722	Gut microbiota abundance (k_Bacteria.p_Firmicutes.c_Negativicutes.o_Selenomonadales.f_Acidaminococcaceae.g_Phascolarctobacterium)	4	189181981	-0.327499	0.0687734	1.91686e-06	7738	rs116643293	G	A	0.0529189
GCST90027722	Gut microbiota abundance (k_Bacteria.p_Firmicutes.c_Negativicutes.o_Selenomonadales.f_Acidaminococcaceae.g_Phascolarctobacterium)	6	100890654	-0.144514	0.0312984	3.88768e-06	7738	rs3798491	A	T	0.561236
GCST90027722	Gut microbiota abundance (k_Bacteria.p_Firmicutes.c_Negativicutes.o_Selenomonadales.f_Acidaminococcaceae.g_Phascolarctobacterium)	6	140158828	-0.148739	0.0335585	9.32631e-06	7738	rs9389726	C	T	0.306409
GCST90027722	Gut microbiota abundance (k_Bacteria.p_Firmicutes.c_Negativicutes.o_Selenomonadales.f_Acidaminococcaceae.g_Phascolarctobacterium)	6	32911814	0.142807	0.0321679	9.0207e-06	7738	rs2395296	G	A	0.714675
GCST90027722	Gut microbiota abundance (k_Bacteria.p_Firmicutes.c_Negativicutes.o_Selenomonadales.f_Acidaminococcaceae.g_Phascolarctobacterium)	7	45140515	0.309465	0.0691906	7.72592e-06	7738	rs79825773	T	G	0.063652
GCST90027722	Gut microbiota abundance (k_Bacteria.p_Firmicutes.c_Negativicutes.o_Selenomonadales.f_Acidaminococcaceae.g_Phascolarctobacterium)	15	70586617	-0.142	0.030264	2.70477e-06	7738	rs1355585	C	T	0.563593
GCST90027722	Gut microbiota abundance (k_Bacteria.p_Firmicutes.c_Negativicutes.o_Selenomonadales.f_Acidaminococcaceae.g_Phascolarctobacterium)	15	58912586	0.223318	0.046788	1.81522e-06	7738	rs12592302	T	A	0.122239
GCST90027722	Gut microbiota abundance (k_Bacteria.p_Firmicutes.c_Negativicutes.o_Selenomonadales.f_Acidaminococcaceae.g_Phascolarctobacterium)	16	52416513	-0.204293	0.0415022	8.54673e-07	7738	rs173961	A	G	0.154021
GCST90027806	Gut microbiota abundance (k_Bacteria.p_Firmicutes.c_Negativicutes.o_Selenomonadales.f_Acidaminococcaceae.g_Phascolarctobacterium.s_Phascolarctobacterium_succinatutens)	2	45885915	0.177406	0.0398749	8.62462e-06	7738	rs67541505	G	A	0.170197
GCST90027806	Gut microbiota abundance (k_Bacteria.p_Firmicutes.c_Negativicutes.o_Selenomonadales.f_Acidaminococcaceae.g_Phascolarctobacterium.s_Phascolarctobacterium_succinatutens)	4	189181981	-0.329891	0.068787	1.61998e-06	7738	rs116643293	G	A	0.0529189
GCST90027806	Gut microbiota abundance (k_Bacteria.p_Firmicutes.c_Negativicutes.o_Selenomonadales.f_Acidaminococcaceae.g_Phascolarctobacterium.s_Phascolarctobacterium_succinatutens)	4	112421997	0.252493	0.0552387	4.85523e-06	7738	rs74338790	G	A	0.0844046
GCST90027806	Gut microbiota abundance (k_Bacteria.p_Firmicutes.c_Negativicutes.o_Selenomonadales.f_Acidaminococcaceae.g_Phascolarctobacterium.s_Phascolarctobacterium_succinatutens)	6	32911814	0.143303	0.0321743	8.42966e-06	7738	rs2395296	G	A	0.714675
GCST90027806	Gut microbiota abundance (k_Bacteria.p_Firmicutes.c_Negativicutes.o_Selenomonadales.f_Acidaminococcaceae.g_Phascolarctobacterium.s_Phascolarctobacterium_succinatutens)	6	100890654	-0.145465	0.0313046	3.37186e-06	7738	rs3798491	A	T	0.561236
GCST90027806	Gut microbiota abundance (k_Bacteria.p_Firmicutes.c_Negativicutes.o_Selenomonadales.f_Acidaminococcaceae.g_Phascolarctobacterium.s_Phascolarctobacterium_succinatutens)	6	140158828	-0.149627	0.0335651	8.27942e-06	7738	rs9389726	C	T	0.306409
GCST90027806	Gut microbiota abundance (k_Bacteria.p_Firmicutes.c_Negativicutes.o_Selenomonadales.f_Acidaminococcaceae.g_Phascolarctobacterium.s_Phascolarctobacterium_succinatutens)	7	45140515	0.307706	0.0692042	8.73414e-06	7738	rs79825773	T	G	0.063652
GCST90027806	Gut microbiota abundance (k_Bacteria.p_Firmicutes.c_Negativicutes.o_Selenomonadales.f_Acidaminococcaceae.g_Phascolarctobacterium.s_Phascolarctobacterium_succinatutens)	15	58912586	0.225138	0.0467972	1.50228e-06	7738	rs12592302	T	A	0.122239
GCST90027806	Gut microbiota abundance (k_Bacteria.p_Firmicutes.c_Negativicutes.o_Selenomonadales.f_Acidaminococcaceae.g_Phascolarctobacterium.s_Phascolarctobacterium_succinatutens)	15	70586617	-0.141485	0.0302699	2.9525e-06	7738	rs1355585	C	T	0.563593
GCST90027806	Gut microbiota abundance (k_Bacteria.p_Firmicutes.c_Negativicutes.o_Selenomonadales.f_Acidaminococcaceae.g_Phascolarctobacterium.s_Phascolarctobacterium_succinatutens)	16	52416513	-0.204526	0.0415104	8.34584e-07	7738	rs173961	A	G	0.154021
GCST90027679	Gut microbiota abundance (k_Bacteria.p_Firmicutes.c_Negativicutes.o_Selenomonadales.f_Veillonellaceae)	1	168663055	-0.126683	0.0278625	5.44866e-06	7738	rs11804833	T	C	0.151584
GCST90027679	Gut microbiota abundance (k_Bacteria.p_Firmicutes.c_Negativicutes.o_Selenomonadales.f_Veillonellaceae)	1	214682808	-0.17341	0.0385777	6.95392e-06	7738	rs6701211	A	G	0.0730062
GCST90027679	Gut microbiota abundance (k_Bacteria.p_Firmicutes.c_Negativicutes.o_Selenomonadales.f_Veillonellaceae)	2	76632661	0.117901	0.0259445	5.50985e-06	7738	rs62165977	T	C	0.168383
GCST90027679	Gut microbiota abundance (k_Bacteria.p_Firmicutes.c_Negativicutes.o_Selenomonadales.f_Veillonellaceae)	5	142590414	0.100039	0.0211144	2.15869e-06	7738	rs258816	A	C	0.399475
GCST90027679	Gut microbiota abundance (k_Bacteria.p_Firmicutes.c_Negativicutes.o_Selenomonadales.f_Veillonellaceae)	6	121220067	0.102716	0.0224918	4.95233e-06	7738	rs7746214	A	G	0.743589
GCST90027679	Gut microbiota abundance (k_Bacteria.p_Firmicutes.c_Negativicutes.o_Selenomonadales.f_Veillonellaceae)	6	148770331	0.19416	0.03752	2.28108e-07	7738	rs35025485	A	G	0.0732338
GCST90027679	Gut microbiota abundance (k_Bacteria.p_Firmicutes.c_Negativicutes.o_Selenomonadales.f_Veillonellaceae)	8	32288932	-0.0930453	0.0197255	2.39337e-06	7738	rs2347496	G	T	0.39951
GCST90027679	Gut microbiota abundance (k_Bacteria.p_Firmicutes.c_Negativicutes.o_Selenomonadales.f_Veillonellaceae)	12	116769600	-0.090728	0.020247	7.42745e-06	7738	rs1882135	G	T	0.354587
GCST90027679	Gut microbiota abundance (k_Bacteria.p_Firmicutes.c_Negativicutes.o_Selenomonadales.f_Veillonellaceae)	16	11669568	0.100571	0.020125	5.81246e-07	7738	rs62024270	A	G	0.371821
GCST90027679	Gut microbiota abundance (k_Bacteria.p_Firmicutes.c_Negativicutes.o_Selenomonadales.f_Veillonellaceae)	18	3206552	-0.111547	0.0249138	7.5591e-06	7738	rs28393833	T	C	0.202463
GCST90027679	Gut microbiota abundance (k_Bacteria.p_Firmicutes.c_Negativicutes.o_Selenomonadales.f_Veillonellaceae)	19	14298620	0.225631	0.0487924	3.75872e-06	7738	rs11881631	G	A	0.0648521
GCST90027679	Gut microbiota abundance (k_Bacteria.p_Firmicutes.c_Negativicutes.o_Selenomonadales.f_Veillonellaceae)	20	18929774	0.0931033	0.0205603	5.94566e-06	7738	rs6105994	A	G	0.373708
GCST90027679	Gut microbiota abundance (k_Bacteria.p_Firmicutes.c_Negativicutes.o_Selenomonadales.f_Veillonellaceae)	20	61507289	0.0906515	0.0197671	4.51877e-06	7738	rs2313533	C	G	0.516659
GCST90027723	Gut microbiota abundance (k_Bacteria.p_Firmicutes.c_Negativicutes.o_Selenomonadales.f_Veillonellaceae.g_Dialister)	2	18348124	-0.136148	0.0306632	8.99042e-06	7738	rs4832418	A	G	0.232563
GCST90027723	Gut microbiota abundance (k_Bacteria.p_Firmicutes.c_Negativicutes.o_Selenomonadales.f_Veillonellaceae.g_Dialister)	4	20821100	-0.132772	0.0294942	6.74295e-06	7738	rs35335925	C	G	0.262547
GCST90027723	Gut microbiota abundance (k_Bacteria.p_Firmicutes.c_Negativicutes.o_Selenomonadales.f_Veillonellaceae.g_Dialister)	6	89177710	0.132943	0.0300149	9.45627e-06	7738	rs7761067	C	T	0.726742
GCST90027723	Gut microbiota abundance (k_Bacteria.p_Firmicutes.c_Negativicutes.o_Selenomonadales.f_Veillonellaceae.g_Dialister)	8	14112568	-0.208614	0.045703	5.00564e-06	7738	rs73519430	C	T	0.0834573
GCST90027723	Gut microbiota abundance (k_Bacteria.p_Firmicutes.c_Negativicutes.o_Selenomonadales.f_Veillonellaceae.g_Dialister)	10	19592884	-0.187924	0.0405854	3.65073e-06	7738	rs2499076	A	G	0.111418
GCST90027723	Gut microbiota abundance (k_Bacteria.p_Firmicutes.c_Negativicutes.o_Selenomonadales.f_Veillonellaceae.g_Dialister)	16	57796861	-0.144409	0.0275278	1.55493e-07	7738	rs2965800	A	G	0.679577
GCST90027807	Gut microbiota abundance (k_Bacteria.p_Firmicutes.c_Negativicutes.o_Selenomonadales.f_Veillonellaceae.g_Dialister.s_Dialister_invisus)	2	18348124	-0.151171	0.0318897	2.13246e-06	7738	rs4832418	A	G	0.230343
GCST90027807	Gut microbiota abundance (k_Bacteria.p_Firmicutes.c_Negativicutes.o_Selenomonadales.f_Veillonellaceae.g_Dialister.s_Dialister_invisus)	5	51826323	0.196247	0.0444046	9.89191e-06	7738	rs72748807	C	T	0.0996495
GCST90027807	Gut microbiota abundance (k_Bacteria.p_Firmicutes.c_Negativicutes.o_Selenomonadales.f_Veillonellaceae.g_Dialister.s_Dialister_invisus)	8	14120793	-0.257391	0.0554762	3.48963e-06	7738	rs55976608	T	C	0.0592176
GCST90027807	Gut microbiota abundance (k_Bacteria.p_Firmicutes.c_Negativicutes.o_Selenomonadales.f_Veillonellaceae.g_Dialister.s_Dialister_invisus)	9	23874047	0.137435	0.0302868	5.68526e-06	7738	rs512089	C	A	0.255292
GCST90027807	Gut microbiota abundance (k_Bacteria.p_Firmicutes.c_Negativicutes.o_Selenomonadales.f_Veillonellaceae.g_Dialister.s_Dialister_invisus)	10	19592884	-0.188268	0.0419687	7.26022e-06	7738	rs2499076	A	G	0.112541
GCST90027807	Gut microbiota abundance (k_Bacteria.p_Firmicutes.c_Negativicutes.o_Selenomonadales.f_Veillonellaceae.g_Dialister.s_Dialister_invisus)	16	57796861	-0.139969	0.0284691	8.81008e-07	7738	rs2965800	A	G	0.675362
GCST90027724	Gut microbiota abundance (k_Bacteria.p_Firmicutes.c_Negativicutes.o_Selenomonadales.f_Veillonellaceae.g_Veillonella)	1	227597496	0.157741	0.0323493	1.08168e-06	7738	rs3000780	A	G	0.264242
GCST90027724	Gut microbiota abundance (k_Bacteria.p_Firmicutes.c_Negativicutes.o_Selenomonadales.f_Veillonellaceae.g_Veillonella)	1	205234393	0.234635	0.0496037	2.243e-06	7738	rs72743290	T	C	0.0996657
GCST90027724	Gut microbiota abundance (k_Bacteria.p_Firmicutes.c_Negativicutes.o_Selenomonadales.f_Veillonellaceae.g_Veillonella)	3	32349650	-0.214949	0.0461112	3.13848e-06	7738	rs9847942	A	G	0.101421
GCST90027724	Gut microbiota abundance (k_Bacteria.p_Firmicutes.c_Negativicutes.o_Selenomonadales.f_Veillonellaceae.g_Veillonella)	3	10271265	0.232309	0.0513481	6.06234e-06	7738	rs4462945	T	C	0.086454
GCST90027724	Gut microbiota abundance (k_Bacteria.p_Firmicutes.c_Negativicutes.o_Selenomonadales.f_Veillonellaceae.g_Veillonella)	4	3465700	0.13375	0.0299629	8.04952e-06	7738	rs7664368	G	C	0.347008
GCST90027724	Gut microbiota abundance (k_Bacteria.p_Firmicutes.c_Negativicutes.o_Selenomonadales.f_Veillonellaceae.g_Veillonella)	7	152617231	0.143092	0.0298528	1.64108e-06	7738	rs2535959	C	A	0.410513
GCST90027724	Gut microbiota abundance (k_Bacteria.p_Firmicutes.c_Negativicutes.o_Selenomonadales.f_Veillonellaceae.g_Veillonella)	14	62519026	0.26032	0.0562116	3.63773e-06	7738	rs7159466	T	A	0.0719354
GCST90027724	Gut microbiota abundance (k_Bacteria.p_Firmicutes.c_Negativicutes.o_Selenomonadales.f_Veillonellaceae.g_Veillonella)	19	47945391	0.131438	0.029497	8.35084e-06	7738	rs12978412	T	C	0.642572
GCST90027808	Gut microbiota abundance (k_Bacteria.p_Firmicutes.c_Negativicutes.o_Selenomonadales.f_Veillonellaceae.g_Veillonella.s_Veillonella_unclassified)	1	113352924	-0.145337	0.0315109	3.983e-06	7738	rs12125472	A	G	0.649508
GCST90027808	Gut microbiota abundance (k_Bacteria.p_Firmicutes.c_Negativicutes.o_Selenomonadales.f_Veillonellaceae.g_Veillonella.s_Veillonella_unclassified)	1	205234393	0.241471	0.0518674	3.23117e-06	7738	rs72743290	T	C	0.0997011
GCST90027808	Gut microbiota abundance (k_Bacteria.p_Firmicutes.c_Negativicutes.o_Selenomonadales.f_Veillonellaceae.g_Veillonella.s_Veillonella_unclassified)	1	227588556	0.154688	0.0337761	4.65425e-06	7738	rs3000812	G	A	0.263653
GCST90027808	Gut microbiota abundance (k_Bacteria.p_Firmicutes.c_Negativicutes.o_Selenomonadales.f_Veillonellaceae.g_Veillonella.s_Veillonella_unclassified)	3	164260603	0.135331	0.0304946	9.08615e-06	7738	rs6548355	G	A	0.615946
GCST90027808	Gut microbiota abundance (k_Bacteria.p_Firmicutes.c_Negativicutes.o_Selenomonadales.f_Veillonellaceae.g_Veillonella.s_Veillonella_unclassified)	5	179977388	-0.136437	0.0295882	4.00322e-06	7738	rs6601127	T	G	0.529803
GCST90027808	Gut microbiota abundance (k_Bacteria.p_Firmicutes.c_Negativicutes.o_Selenomonadales.f_Veillonellaceae.g_Veillonella.s_Veillonella_unclassified)	11	6264866	-0.140013	0.0314163	8.32358e-06	7738	rs325705	A	G	0.509487
GCST90027808	Gut microbiota abundance (k_Bacteria.p_Firmicutes.c_Negativicutes.o_Selenomonadales.f_Veillonellaceae.g_Veillonella.s_Veillonella_unclassified)	14	62520084	0.262172	0.058491	7.3855e-06	7738	rs8017450	T	G	0.0721426
GCST90027808	Gut microbiota abundance (k_Bacteria.p_Firmicutes.c_Negativicutes.o_Selenomonadales.f_Veillonellaceae.g_Veillonella.s_Veillonella_unclassified)	16	75251973	0.135881	0.029619	4.4827e-06	7738	rs9797071	A	T	0.492462
GCST90027808	Gut microbiota abundance (k_Bacteria.p_Firmicutes.c_Negativicutes.o_Selenomonadales.f_Veillonellaceae.g_Veillonella.s_Veillonella_unclassified)	19	47945391	0.140571	0.0307592	4.87641e-06	7738	rs12978412	T	C	0.642047
GCST90027808	Gut microbiota abundance (k_Bacteria.p_Firmicutes.c_Negativicutes.o_Selenomonadales.f_Veillonellaceae.g_Veillonella.s_Veillonella_unclassified)	19	29525312	0.231829	0.0502065	3.88392e-06	7738	rs62111248	A	G	0.0999765
GCST90027808	Gut microbiota abundance (k_Bacteria.p_Firmicutes.c_Negativicutes.o_Selenomonadales.f_Veillonellaceae.g_Veillonella.s_Veillonella_unclassified)	20	50714876	-0.265599	0.0562249	2.31414e-06	7738	rs7274039	T	C	0.099162
GCST90027751	Gut microbiota abundance (k_Bacteria.p_Proteobacteria)	1	57201691	0.0749198	0.0165775	6.20269e-06	7738	rs857127	G	T	0.528904
GCST90027751	Gut microbiota abundance (k_Bacteria.p_Proteobacteria)	2	205402370	0.0901888	0.0195661	4.03757e-06	7738	rs1447497	T	C	0.757996
GCST90027751	Gut microbiota abundance (k_Bacteria.p_Proteobacteria)	2	44374984	0.078305	0.0169375	3.77911e-06	7738	rs2004833	T	G	0.651453
GCST90027751	Gut microbiota abundance (k_Bacteria.p_Proteobacteria)	3	142541083	0.16743	0.0367397	5.18418e-06	7738	rs73232724	T	C	0.0515544
GCST90027751	Gut microbiota abundance (k_Bacteria.p_Proteobacteria)	4	8661140	-0.121611	0.0269624	6.47098e-06	7738	rs68010592	G	A	0.10202
GCST90027751	Gut microbiota abundance (k_Bacteria.p_Proteobacteria)	4	182085946	0.138401	0.031028	8.17674e-06	7738	rs79965903	G	A	0.0738342
GCST90027751	Gut microbiota abundance (k_Bacteria.p_Proteobacteria)	6	42007468	0.122143	0.0266441	4.55628e-06	7738	rs12661131	T	C	0.109594
GCST90027751	Gut microbiota abundance (k_Bacteria.p_Proteobacteria)	6	77482882	0.0932157	0.0205589	5.78522e-06	7738	rs10943378	A	G	0.198179
GCST90027751	Gut microbiota abundance (k_Bacteria.p_Proteobacteria)	16	86117606	0.102889	0.0205544	5.56596e-07	7738	rs28431837	A	G	0.193058
GCST90027751	Gut microbiota abundance (k_Bacteria.p_Proteobacteria)	16	65088804	-0.160888	0.0324225	6.96931e-07	7738	rs12598268	T	C	0.0704435
GCST90027751	Gut microbiota abundance (k_Bacteria.p_Proteobacteria)	17	1079174	-0.0792222	0.0175504	6.36209e-06	7738	rs35223586	G	A	0.453392
GCST90027657	Gut microbiota abundance (k_Bacteria.p_Proteobacteria.c_Betaproteobacteria)	1	240647593	-0.0888565	0.0200476	9.32481e-06	7738	rs9428844	C	T	0.656533
GCST90027657	Gut microbiota abundance (k_Bacteria.p_Proteobacteria.c_Betaproteobacteria)	1	211803881	0.0791571	0.0164342	1.46016e-06	7738	rs12734494	A	G	0.48892
GCST90027657	Gut microbiota abundance (k_Bacteria.p_Proteobacteria.c_Betaproteobacteria)	3	116990816	0.0778951	0.0176263	9.90399e-06	7738	rs13071362	G	A	0.302458
GCST90027657	Gut microbiota abundance (k_Bacteria.p_Proteobacteria.c_Betaproteobacteria)	4	182904885	0.0966813	0.0215454	7.21191e-06	7738	rs62351959	T	C	0.197615
GCST90027657	Gut microbiota abundance (k_Bacteria.p_Proteobacteria.c_Betaproteobacteria)	4	184720947	0.145028	0.032508	8.14629e-06	7738	rs12646537	G	A	0.0653836
GCST90027657	Gut microbiota abundance (k_Bacteria.p_Proteobacteria.c_Betaproteobacteria)	13	23656934	-0.152927	0.0337678	5.93226e-06	7738	rs59033852	C	T	0.0649189
GCST90027657	Gut microbiota abundance (k_Bacteria.p_Proteobacteria.c_Betaproteobacteria)	14	78485536	0.130889	0.0292566	7.68316e-06	7738	rs78026425	G	C	0.0851163
GCST90027657	Gut microbiota abundance (k_Bacteria.p_Proteobacteria.c_Betaproteobacteria)	14	33053536	-0.118337	0.0244909	1.35254e-06	7738	rs11626416	A	G	0.125363
GCST90027657	Gut microbiota abundance (k_Bacteria.p_Proteobacteria.c_Betaproteobacteria)	16	62465518	-0.0816209	0.01684	1.25435e-06	7738	rs9673456	G	T	0.419921
GCST90027657	Gut microbiota abundance (k_Bacteria.p_Proteobacteria.c_Betaproteobacteria)	16	86106253	0.131706	0.0265059	6.7324e-07	7738	rs74034215	C	T	0.111825
GCST90027657	Gut microbiota abundance (k_Bacteria.p_Proteobacteria.c_Betaproteobacteria)	16	85374721	0.124831	0.0261276	1.77264e-06	7738	rs79598028	T	C	0.119662
GCST90027657	Gut microbiota abundance (k_Bacteria.p_Proteobacteria.c_Betaproteobacteria)	21	35370488	-0.0774478	0.0161535	1.63099e-06	7738	rs2834333	A	C	0.537174
GCST90027657	Gut microbiota abundance (k_Bacteria.p_Proteobacteria.c_Betaproteobacteria)	22	46871094	-0.0844048	0.0186883	6.28854e-06	7738	rs713716	A	G	0.252325
GCST90027743	Gut microbiota abundance (k_Bacteria.p_Proteobacteria.c_Betaproteobacteria.o_Burkholderiales)	1	240647593	-0.0888881	0.0200471	9.25209e-06	7738	rs9428844	C	T	0.656533
GCST90027743	Gut microbiota abundance (k_Bacteria.p_Proteobacteria.c_Betaproteobacteria.o_Burkholderiales)	1	211803881	0.0791433	0.0164338	1.46545e-06	7738	rs12734494	A	G	0.48892
GCST90027743	Gut microbiota abundance (k_Bacteria.p_Proteobacteria.c_Betaproteobacteria.o_Burkholderiales)	4	182904885	0.0966807	0.0215448	7.20908e-06	7738	rs62351959	T	C	0.197615
GCST90027743	Gut microbiota abundance (k_Bacteria.p_Proteobacteria.c_Betaproteobacteria.o_Burkholderiales)	4	184720947	0.145092	0.0325072	8.0677e-06	7738	rs12646537	G	A	0.0653836
GCST90027743	Gut microbiota abundance (k_Bacteria.p_Proteobacteria.c_Betaproteobacteria.o_Burkholderiales)	6	12818142	-0.0736587	0.0166717	9.9536e-06	7738	rs4711841	C	G	0.384336
GCST90027743	Gut microbiota abundance (k_Bacteria.p_Proteobacteria.c_Betaproteobacteria.o_Burkholderiales)	6	132458419	-0.0750869	0.0168552	8.39673e-06	7738	rs4895929	T	C	0.386573
GCST90027743	Gut microbiota abundance (k_Bacteria.p_Proteobacteria.c_Betaproteobacteria.o_Burkholderiales)	13	23656934	-0.152808	0.033767	6.0292e-06	7738	rs59033852	C	T	0.0649189
GCST90027743	Gut microbiota abundance (k_Bacteria.p_Proteobacteria.c_Betaproteobacteria.o_Burkholderiales)	14	33053536	-0.118366	0.0244903	1.34363e-06	7738	rs11626416	A	G	0.125363
GCST90027743	Gut microbiota abundance (k_Bacteria.p_Proteobacteria.c_Betaproteobacteria.o_Burkholderiales)	14	78485536	0.130845	0.0292559	7.73375e-06	7738	rs78026425	G	C	0.0851163
GCST90027743	Gut microbiota abundance (k_Bacteria.p_Proteobacteria.c_Betaproteobacteria.o_Burkholderiales)	16	85374721	0.12483	0.0261269	1.77207e-06	7738	rs79598028	T	C	0.119662
GCST90027743	Gut microbiota abundance (k_Bacteria.p_Proteobacteria.c_Betaproteobacteria.o_Burkholderiales)	16	62465518	-0.0816041	0.0168395	1.25988e-06	7738	rs9673456	G	T	0.419921
GCST90027743	Gut microbiota abundance (k_Bacteria.p_Proteobacteria.c_Betaproteobacteria.o_Burkholderiales)	16	86106253	0.131772	0.0265053	6.64232e-07	7738	rs74034215	C	T	0.111825
GCST90027743	Gut microbiota abundance (k_Bacteria.p_Proteobacteria.c_Betaproteobacteria.o_Burkholderiales)	21	35370488	-0.0774573	0.0161531	1.62521e-06	7738	rs2834333	A	C	0.537174
GCST90027743	Gut microbiota abundance (k_Bacteria.p_Proteobacteria.c_Betaproteobacteria.o_Burkholderiales)	22	46871094	-0.0844243	0.0186878	6.25432e-06	7738	rs713716	A	G	0.252325
GCST90027680	Gut microbiota abundance (k_Bacteria.p_Proteobacteria.c_Betaproteobacteria.o_Burkholderiales.f_Burkholderiales_noname)	1	76089534	0.232224	0.0507396	4.72193e-06	7738	rs6664382	C	G	0.935113
GCST90027680	Gut microbiota abundance (k_Bacteria.p_Proteobacteria.c_Betaproteobacteria.o_Burkholderiales.f_Burkholderiales_noname)	3	178567864	-0.248008	0.0559446	9.28859e-06	7738	rs9872584	A	C	0.0724795
GCST90027680	Gut microbiota abundance (k_Bacteria.p_Proteobacteria.c_Betaproteobacteria.o_Burkholderiales.f_Burkholderiales_noname)	6	30930633	-0.132857	0.0297659	8.06659e-06	7738	rs9468851	G	A	0.234907
GCST90027680	Gut microbiota abundance (k_Bacteria.p_Proteobacteria.c_Betaproteobacteria.o_Burkholderiales.f_Burkholderiales_noname)	7	52336084	0.144647	0.0322121	7.10739e-06	7738	rs1860691	G	A	0.183397
GCST90027680	Gut microbiota abundance (k_Bacteria.p_Proteobacteria.c_Betaproteobacteria.o_Burkholderiales.f_Burkholderiales_noname)	7	71508645	0.173906	0.0358947	1.26681e-06	7738	rs4717625	G	A	0.142567
GCST90027680	Gut microbiota abundance (k_Bacteria.p_Proteobacteria.c_Betaproteobacteria.o_Burkholderiales.f_Burkholderiales_noname)	8	19029859	0.130578	0.0287645	5.63741e-06	7738	rs13257050	A	C	0.720616
GCST90027680	Gut microbiota abundance (k_Bacteria.p_Proteobacteria.c_Betaproteobacteria.o_Burkholderiales.f_Burkholderiales_noname)	9	77862854	-0.138725	0.029365	2.31079e-06	7738	rs11144350	G	A	0.729892
GCST90027680	Gut microbiota abundance (k_Bacteria.p_Proteobacteria.c_Betaproteobacteria.o_Burkholderiales.f_Burkholderiales_noname)	9	79442588	-0.174748	0.0351745	6.76285e-07	7738	rs73653217	T	A	0.158443
GCST90027680	Gut microbiota abundance (k_Bacteria.p_Proteobacteria.c_Betaproteobacteria.o_Burkholderiales.f_Burkholderiales_noname)	11	105046839	0.120714	0.0257173	2.6809e-06	7738	rs10895784	G	A	0.620207
GCST90027680	Gut microbiota abundance (k_Bacteria.p_Proteobacteria.c_Betaproteobacteria.o_Burkholderiales.f_Burkholderiales_noname)	11	71113304	-0.13059	0.0282128	3.67849e-06	7738	rs1792325	T	C	0.398815
GCST90027680	Gut microbiota abundance (k_Bacteria.p_Proteobacteria.c_Betaproteobacteria.o_Burkholderiales.f_Burkholderiales_noname)	11	214169	0.137173	0.0266356	2.60501e-07	7738	rs1533824	C	T	0.329499
GCST90027680	Gut microbiota abundance (k_Bacteria.p_Proteobacteria.c_Betaproteobacteria.o_Burkholderiales.f_Burkholderiales_noname)	12	20885931	0.208221	0.0440879	2.32552e-06	7738	rs16923154	G	A	0.0874242
GCST90027680	Gut microbiota abundance (k_Bacteria.p_Proteobacteria.c_Betaproteobacteria.o_Burkholderiales.f_Burkholderiales_noname)	13	38463552	-0.139037	0.0297642	2.99337e-06	7738	rs10507465	C	T	0.246739
GCST90027680	Gut microbiota abundance (k_Bacteria.p_Proteobacteria.c_Betaproteobacteria.o_Burkholderiales.f_Burkholderiales_noname)	17	29755009	-0.191247	0.0424092	6.49591e-06	7738	rs12941005	C	T	0.096713
GCST90027725	Gut microbiota abundance (k_Bacteria.p_Proteobacteria.c_Betaproteobacteria.o_Burkholderiales.f_Burkholderiales_noname.g_Burkholderiales_noname)	1	76089534	0.23184	0.0507452	4.9075e-06	7738	rs6664382	C	G	0.935054
GCST90027725	Gut microbiota abundance (k_Bacteria.p_Proteobacteria.c_Betaproteobacteria.o_Burkholderiales.f_Burkholderiales_noname.g_Burkholderiales_noname)	3	178567864	-0.247589	0.0559527	9.64606e-06	7738	rs9872584	A	C	0.0725455
GCST90027725	Gut microbiota abundance (k_Bacteria.p_Proteobacteria.c_Betaproteobacteria.o_Burkholderiales.f_Burkholderiales_noname.g_Burkholderiales_noname)	6	30930633	-0.132688	0.0297776	8.35103e-06	7738	rs9468851	G	A	0.234969
GCST90027725	Gut microbiota abundance (k_Bacteria.p_Proteobacteria.c_Betaproteobacteria.o_Burkholderiales.f_Burkholderiales_noname.g_Burkholderiales_noname)	7	71508645	0.173645	0.0359115	1.32898e-06	7738	rs4717625	G	A	0.142545
GCST90027725	Gut microbiota abundance (k_Bacteria.p_Proteobacteria.c_Betaproteobacteria.o_Burkholderiales.f_Burkholderiales_noname.g_Burkholderiales_noname)	7	52336084	0.144272	0.0322336	7.61115e-06	7738	rs1860691	G	A	0.183109
GCST90027725	Gut microbiota abundance (k_Bacteria.p_Proteobacteria.c_Betaproteobacteria.o_Burkholderiales.f_Burkholderiales_noname.g_Burkholderiales_noname)	8	19029859	0.130366	0.0287763	5.88884e-06	7738	rs13257050	A	C	0.720362
GCST90027725	Gut microbiota abundance (k_Bacteria.p_Proteobacteria.c_Betaproteobacteria.o_Burkholderiales.f_Burkholderiales_noname.g_Burkholderiales_noname)	9	77862854	-0.138537	0.0293727	2.39883e-06	7738	rs11144350	G	A	0.729889
GCST90027725	Gut microbiota abundance (k_Bacteria.p_Proteobacteria.c_Betaproteobacteria.o_Burkholderiales.f_Burkholderiales_noname.g_Burkholderiales_noname)	9	79442588	-0.174788	0.0351909	6.80503e-07	7738	rs73653217	T	A	0.158435
GCST90027725	Gut microbiota abundance (k_Bacteria.p_Proteobacteria.c_Betaproteobacteria.o_Burkholderiales.f_Burkholderiales_noname.g_Burkholderiales_noname)	11	71113304	-0.130506	0.028235	3.79839e-06	7738	rs1792325	T	C	0.398715
GCST90027725	Gut microbiota abundance (k_Bacteria.p_Proteobacteria.c_Betaproteobacteria.o_Burkholderiales.f_Burkholderiales_noname.g_Burkholderiales_noname)	11	214169	0.137379	0.0266454	2.52546e-07	7738	rs1533824	C	T	0.329647
GCST90027725	Gut microbiota abundance (k_Bacteria.p_Proteobacteria.c_Betaproteobacteria.o_Burkholderiales.f_Burkholderiales_noname.g_Burkholderiales_noname)	11	105046839	0.120849	0.0257314	2.6457e-06	7738	rs10895784	G	A	0.620468
GCST90027725	Gut microbiota abundance (k_Bacteria.p_Proteobacteria.c_Betaproteobacteria.o_Burkholderiales.f_Burkholderiales_noname.g_Burkholderiales_noname)	12	20885931	0.208234	0.0440939	2.32938e-06	7738	rs16923154	G	A	0.0875038
GCST90027725	Gut microbiota abundance (k_Bacteria.p_Proteobacteria.c_Betaproteobacteria.o_Burkholderiales.f_Burkholderiales_noname.g_Burkholderiales_noname)	13	38463552	-0.138846	0.0297754	3.11494e-06	7738	rs10507465	C	T	0.246811
GCST90027725	Gut microbiota abundance (k_Bacteria.p_Proteobacteria.c_Betaproteobacteria.o_Burkholderiales.f_Burkholderiales_noname.g_Burkholderiales_noname)	17	29755009	-0.191666	0.0424365	6.28565e-06	7738	rs12941005	C	T	0.0966268
GCST90027809	Gut microbiota abundance (k_Bacteria.p_Proteobacteria.c_Betaproteobacteria.o_Burkholderiales.f_Burkholderiales_noname.g_Burkholderiales_noname.s_Burkholderiales_bacterium_1_1_47)	1	76089534	0.2324	0.0507459	4.65693e-06	7738	rs6664382	C	G	0.935054
GCST90027809	Gut microbiota abundance (k_Bacteria.p_Proteobacteria.c_Betaproteobacteria.o_Burkholderiales.f_Burkholderiales_noname.g_Burkholderiales_noname.s_Burkholderiales_bacterium_1_1_47)	3	178567864	-0.248139	0.0559535	9.21849e-06	7738	rs9872584	A	C	0.0725455
GCST90027809	Gut microbiota abundance (k_Bacteria.p_Proteobacteria.c_Betaproteobacteria.o_Burkholderiales.f_Burkholderiales_noname.g_Burkholderiales_noname.s_Burkholderiales_bacterium_1_1_47)	6	30930633	-0.133177	0.029778	7.73749e-06	7738	rs9468851	G	A	0.234969
GCST90027809	Gut microbiota abundance (k_Bacteria.p_Proteobacteria.c_Betaproteobacteria.o_Burkholderiales.f_Burkholderiales_noname.g_Burkholderiales_noname.s_Burkholderiales_bacterium_1_1_47)	7	71508645	0.173023	0.035912	1.45037e-06	7738	rs4717625	G	A	0.142545
GCST90027809	Gut microbiota abundance (k_Bacteria.p_Proteobacteria.c_Betaproteobacteria.o_Burkholderiales.f_Burkholderiales_noname.g_Burkholderiales_noname.s_Burkholderiales_bacterium_1_1_47)	7	52336084	0.144092	0.032234	7.81538e-06	7738	rs1860691	G	A	0.183109
GCST90027809	Gut microbiota abundance (k_Bacteria.p_Proteobacteria.c_Betaproteobacteria.o_Burkholderiales.f_Burkholderiales_noname.g_Burkholderiales_noname.s_Burkholderiales_bacterium_1_1_47)	8	19029859	0.130267	0.0287767	5.98742e-06	7738	rs13257050	A	C	0.720362
GCST90027809	Gut microbiota abundance (k_Bacteria.p_Proteobacteria.c_Betaproteobacteria.o_Burkholderiales.f_Burkholderiales_noname.g_Burkholderiales_noname.s_Burkholderiales_bacterium_1_1_47)	9	79442588	-0.17487	0.0351913	6.72574e-07	7738	rs73653217	T	A	0.158435
GCST90027809	Gut microbiota abundance (k_Bacteria.p_Proteobacteria.c_Betaproteobacteria.o_Burkholderiales.f_Burkholderiales_noname.g_Burkholderiales_noname.s_Burkholderiales_bacterium_1_1_47)	9	77862854	-0.139074	0.0293731	2.19331e-06	7738	rs11144350	G	A	0.729889
GCST90027809	Gut microbiota abundance (k_Bacteria.p_Proteobacteria.c_Betaproteobacteria.o_Burkholderiales.f_Burkholderiales_noname.g_Burkholderiales_noname.s_Burkholderiales_bacterium_1_1_47)	11	214169	0.137332	0.0266458	2.55012e-07	7738	rs1533824	C	T	0.329647
GCST90027809	Gut microbiota abundance (k_Bacteria.p_Proteobacteria.c_Betaproteobacteria.o_Burkholderiales.f_Burkholderiales_noname.g_Burkholderiales_noname.s_Burkholderiales_bacterium_1_1_47)	11	71113304	-0.130563	0.0282354	3.76253e-06	7738	rs1792325	T	C	0.398715
GCST90027809	Gut microbiota abundance (k_Bacteria.p_Proteobacteria.c_Betaproteobacteria.o_Burkholderiales.f_Burkholderiales_noname.g_Burkholderiales_noname.s_Burkholderiales_bacterium_1_1_47)	11	105046839	0.120402	0.0257318	2.88104e-06	7738	rs10895784	G	A	0.620468
GCST90027809	Gut microbiota abundance (k_Bacteria.p_Proteobacteria.c_Betaproteobacteria.o_Burkholderiales.f_Burkholderiales_noname.g_Burkholderiales_noname.s_Burkholderiales_bacterium_1_1_47)	12	20885931	0.208534	0.0440945	2.25341e-06	7738	rs16923154	G	A	0.0875038
GCST90027809	Gut microbiota abundance (k_Bacteria.p_Proteobacteria.c_Betaproteobacteria.o_Burkholderiales.f_Burkholderiales_noname.g_Burkholderiales_noname.s_Burkholderiales_bacterium_1_1_47)	13	38463552	-0.139392	0.0297758	2.84951e-06	7738	rs10507465	C	T	0.246811
GCST90027809	Gut microbiota abundance (k_Bacteria.p_Proteobacteria.c_Betaproteobacteria.o_Burkholderiales.f_Burkholderiales_noname.g_Burkholderiales_noname.s_Burkholderiales_bacterium_1_1_47)	17	29755009	-0.19123	0.0424371	6.59964e-06	7738	rs12941005	C	T	0.0966268
GCST90027681	Gut microbiota abundance (k_Bacteria.p_Proteobacteria.c_Betaproteobacteria.o_Burkholderiales.f_Oxalobacteraceae)	1	65268226	0.15492	0.0346453	7.76408e-06	7738	rs12725104	G	A	0.177096
GCST90027681	Gut microbiota abundance (k_Bacteria.p_Proteobacteria.c_Betaproteobacteria.o_Burkholderiales.f_Oxalobacteraceae)	1	206754893	0.139031	0.0306724	5.82157e-06	7738	rs2336943	T	C	0.262483
GCST90027681	Gut microbiota abundance (k_Bacteria.p_Proteobacteria.c_Betaproteobacteria.o_Burkholderiales.f_Oxalobacteraceae)	2	10455625	-0.154011	0.0307211	5.35353e-07	7738	rs1861231	A	G	0.741502
GCST90027681	Gut microbiota abundance (k_Bacteria.p_Proteobacteria.c_Betaproteobacteria.o_Burkholderiales.f_Oxalobacteraceae)	2	67933923	-0.148048	0.0333796	9.19539e-06	7738	rs10865362	T	C	0.798704
GCST90027681	Gut microbiota abundance (k_Bacteria.p_Proteobacteria.c_Betaproteobacteria.o_Burkholderiales.f_Oxalobacteraceae)	8	83230206	-0.221395	0.0497349	8.52727e-06	7738	rs35921003	C	A	0.0816795
GCST90027681	Gut microbiota abundance (k_Bacteria.p_Proteobacteria.c_Betaproteobacteria.o_Burkholderiales.f_Oxalobacteraceae)	12	117892931	-0.163287	0.0363068	6.87844e-06	7738	rs11068499	A	G	0.157012
GCST90027681	Gut microbiota abundance (k_Bacteria.p_Proteobacteria.c_Betaproteobacteria.o_Burkholderiales.f_Oxalobacteraceae)	16	81747602	0.130841	0.0292173	7.52783e-06	7738	rs4889373	G	A	0.720261
GCST90027681	Gut microbiota abundance (k_Bacteria.p_Proteobacteria.c_Betaproteobacteria.o_Burkholderiales.f_Oxalobacteraceae)	17	48729781	-0.138562	0.0291834	2.05475e-06	7738	rs17562516	A	T	0.301073
GCST90027681	Gut microbiota abundance (k_Bacteria.p_Proteobacteria.c_Betaproteobacteria.o_Burkholderiales.f_Oxalobacteraceae)	19	52855303	0.128373	0.0273541	2.69197e-06	7738	rs3745098	T	G	0.445331
GCST90027681	Gut microbiota abundance (k_Bacteria.p_Proteobacteria.c_Betaproteobacteria.o_Burkholderiales.f_Oxalobacteraceae)	20	59220861	-0.273973	0.0585581	2.88769e-06	7738	rs73918563	C	T	0.0564855
GCST90027726	Gut microbiota abundance (k_Bacteria.p_Proteobacteria.c_Betaproteobacteria.o_Burkholderiales.f_Oxalobacteraceae.g_Oxalobacter)	1	65268226	0.154981	0.0346513	7.72859e-06	7738	rs12725104	G	A	0.177096
GCST90027726	Gut microbiota abundance (k_Bacteria.p_Proteobacteria.c_Betaproteobacteria.o_Burkholderiales.f_Oxalobacteraceae.g_Oxalobacter)	1	206754893	0.138975	0.0306778	5.89373e-06	7738	rs2336943	T	C	0.262483
GCST90027726	Gut microbiota abundance (k_Bacteria.p_Proteobacteria.c_Betaproteobacteria.o_Burkholderiales.f_Oxalobacteraceae.g_Oxalobacter)	2	67933923	-0.14827	0.0333854	8.94746e-06	7738	rs10865362	T	C	0.798704
GCST90027726	Gut microbiota abundance (k_Bacteria.p_Proteobacteria.c_Betaproteobacteria.o_Burkholderiales.f_Oxalobacteraceae.g_Oxalobacter)	2	10455625	-0.153882	0.0307264	5.49591e-07	7738	rs1861231	A	G	0.741502
GCST90027726	Gut microbiota abundance (k_Bacteria.p_Proteobacteria.c_Betaproteobacteria.o_Burkholderiales.f_Oxalobacteraceae.g_Oxalobacter)	8	83230206	-0.22137	0.0497435	8.57808e-06	7738	rs35921003	C	A	0.0816795
GCST90027726	Gut microbiota abundance (k_Bacteria.p_Proteobacteria.c_Betaproteobacteria.o_Burkholderiales.f_Oxalobacteraceae.g_Oxalobacter)	12	81344810	0.149563	0.0338588	9.99563e-06	7738	rs28740947	G	A	0.200981
GCST90027726	Gut microbiota abundance (k_Bacteria.p_Proteobacteria.c_Betaproteobacteria.o_Burkholderiales.f_Oxalobacteraceae.g_Oxalobacter)	12	117892931	-0.16342	0.036313	6.78516e-06	7738	rs11068499	A	G	0.157012
GCST90027726	Gut microbiota abundance (k_Bacteria.p_Proteobacteria.c_Betaproteobacteria.o_Burkholderiales.f_Oxalobacteraceae.g_Oxalobacter)	16	81747602	0.13065	0.0292224	7.78987e-06	7738	rs4889373	G	A	0.720261
GCST90027726	Gut microbiota abundance (k_Bacteria.p_Proteobacteria.c_Betaproteobacteria.o_Burkholderiales.f_Oxalobacteraceae.g_Oxalobacter)	17	48729781	-0.13858	0.0291885	2.0567e-06	7738	rs17562516	A	T	0.301073
GCST90027726	Gut microbiota abundance (k_Bacteria.p_Proteobacteria.c_Betaproteobacteria.o_Burkholderiales.f_Oxalobacteraceae.g_Oxalobacter)	19	52855303	0.12849	0.0273588	2.64692e-06	7738	rs3745098	T	G	0.445331
GCST90027726	Gut microbiota abundance (k_Bacteria.p_Proteobacteria.c_Betaproteobacteria.o_Burkholderiales.f_Oxalobacteraceae.g_Oxalobacter)	20	59220861	-0.273779	0.0585682	2.94632e-06	7738	rs73918563	C	T	0.0564855
GCST90027810	Gut microbiota abundance (k_Bacteria.p_Proteobacteria.c_Betaproteobacteria.o_Burkholderiales.f_Oxalobacteraceae.g_Oxalobacter.s_Oxalobacter_formigenes)	1	206754893	0.138478	0.0307156	6.53191e-06	7738	rs2336943	T	C	0.262483
GCST90027810	Gut microbiota abundance (k_Bacteria.p_Proteobacteria.c_Betaproteobacteria.o_Burkholderiales.f_Oxalobacteraceae.g_Oxalobacter.s_Oxalobacter_formigenes)	1	65268226	0.154648	0.0346941	8.29354e-06	7738	rs12725104	G	A	0.177096
GCST90027810	Gut microbiota abundance (k_Bacteria.p_Proteobacteria.c_Betaproteobacteria.o_Burkholderiales.f_Oxalobacteraceae.g_Oxalobacter.s_Oxalobacter_formigenes)	2	67933923	-0.148284	0.0334266	9.16073e-06	7738	rs10865362	T	C	0.798704
GCST90027810	Gut microbiota abundance (k_Bacteria.p_Proteobacteria.c_Betaproteobacteria.o_Burkholderiales.f_Oxalobacteraceae.g_Oxalobacter.s_Oxalobacter_formigenes)	2	10455625	-0.153675	0.0307644	5.87638e-07	7738	rs1861231	A	G	0.741502
GCST90027810	Gut microbiota abundance (k_Bacteria.p_Proteobacteria.c_Betaproteobacteria.o_Burkholderiales.f_Oxalobacteraceae.g_Oxalobacter.s_Oxalobacter_formigenes)	8	83230206	-0.221321	0.0498049	8.84036e-06	7738	rs35921003	C	A	0.0816795
GCST90027810	Gut microbiota abundance (k_Bacteria.p_Proteobacteria.c_Betaproteobacteria.o_Burkholderiales.f_Oxalobacteraceae.g_Oxalobacter.s_Oxalobacter_formigenes)	12	117892931	-0.162446	0.0363579	7.89696e-06	7738	rs11068499	A	G	0.157012
GCST90027810	Gut microbiota abundance (k_Bacteria.p_Proteobacteria.c_Betaproteobacteria.o_Burkholderiales.f_Oxalobacteraceae.g_Oxalobacter.s_Oxalobacter_formigenes)	16	81747602	0.129894	0.0292585	9.01571e-06	7738	rs4889373	G	A	0.720261
GCST90027810	Gut microbiota abundance (k_Bacteria.p_Proteobacteria.c_Betaproteobacteria.o_Burkholderiales.f_Oxalobacteraceae.g_Oxalobacter.s_Oxalobacter_formigenes)	17	48729781	-0.138735	0.0292245	2.06258e-06	7738	rs17562516	A	T	0.301073
GCST90027810	Gut microbiota abundance (k_Bacteria.p_Proteobacteria.c_Betaproteobacteria.o_Burkholderiales.f_Oxalobacteraceae.g_Oxalobacter.s_Oxalobacter_formigenes)	19	52855303	0.128844	0.0273926	2.55605e-06	7738	rs3745098	T	G	0.445331
GCST90027810	Gut microbiota abundance (k_Bacteria.p_Proteobacteria.c_Betaproteobacteria.o_Burkholderiales.f_Oxalobacteraceae.g_Oxalobacter.s_Oxalobacter_formigenes)	20	59220861	-0.2743	0.0586406	2.90195e-06	7738	rs73918563	C	T	0.0564855
GCST90027682	Gut microbiota abundance (k_Bacteria.p_Proteobacteria.c_Betaproteobacteria.o_Burkholderiales.f_Sutterellaceae)	2	44374984	0.0767079	0.0170252	6.62018e-06	7738	rs2004833	T	G	0.651762
GCST90027682	Gut microbiota abundance (k_Bacteria.p_Proteobacteria.c_Betaproteobacteria.o_Burkholderiales.f_Sutterellaceae)	12	108874663	-0.111451	0.023851	2.97132e-06	7738	rs11113910	A	C	0.139107
GCST90027682	Gut microbiota abundance (k_Bacteria.p_Proteobacteria.c_Betaproteobacteria.o_Burkholderiales.f_Sutterellaceae)	13	23656934	-0.159079	0.0340677	3.0194e-06	7738	rs59033852	C	T	0.0646688
GCST90027682	Gut microbiota abundance (k_Bacteria.p_Proteobacteria.c_Betaproteobacteria.o_Burkholderiales.f_Sutterellaceae)	14	78483292	0.136403	0.0295783	3.99623e-06	7738	rs76883601	C	T	0.0847648
GCST90027682	Gut microbiota abundance (k_Bacteria.p_Proteobacteria.c_Betaproteobacteria.o_Burkholderiales.f_Sutterellaceae)	16	62465518	-0.0822555	0.016948	1.21356e-06	7738	rs9673456	G	T	0.420045
GCST90027682	Gut microbiota abundance (k_Bacteria.p_Proteobacteria.c_Betaproteobacteria.o_Burkholderiales.f_Sutterellaceae)	16	52443744	0.0738342	0.0165908	8.57433e-06	7738	rs1420536	G	A	0.468396
GCST90027682	Gut microbiota abundance (k_Bacteria.p_Proteobacteria.c_Betaproteobacteria.o_Burkholderiales.f_Sutterellaceae)	16	86106253	0.130627	0.026673	9.71449e-07	7738	rs74034215	C	T	0.111819
GCST90027682	Gut microbiota abundance (k_Bacteria.p_Proteobacteria.c_Betaproteobacteria.o_Burkholderiales.f_Sutterellaceae)	17	81064203	0.0784057	0.0175998	8.39228e-06	7738	rs28517505	A	G	0.687092
GCST90027682	Gut microbiota abundance (k_Bacteria.p_Proteobacteria.c_Betaproteobacteria.o_Burkholderiales.f_Sutterellaceae)	21	35370488	-0.0822713	0.0162658	4.23819e-07	7738	rs2834333	A	C	0.536805
GCST90027727	Gut microbiota abundance (k_Bacteria.p_Proteobacteria.c_Betaproteobacteria.o_Burkholderiales.f_Sutterellaceae.g_Parasutterella)	2	144005379	-0.15271	0.0330225	3.75656e-06	7738	rs34613239	A	G	0.127172
GCST90027727	Gut microbiota abundance (k_Bacteria.p_Proteobacteria.c_Betaproteobacteria.o_Burkholderiales.f_Sutterellaceae.g_Parasutterella)	2	5693299	-0.113852	0.0253065	6.8303e-06	7738	rs10177566	T	C	0.26569
GCST90027727	Gut microbiota abundance (k_Bacteria.p_Proteobacteria.c_Betaproteobacteria.o_Burkholderiales.f_Sutterellaceae.g_Parasutterella)	3	2063046	-0.122326	0.0261521	2.90402e-06	7738	rs9847008	G	T	0.24817
GCST90027727	Gut microbiota abundance (k_Bacteria.p_Proteobacteria.c_Betaproteobacteria.o_Burkholderiales.f_Sutterellaceae.g_Parasutterella)	3	60879866	-0.132411	0.0265641	6.20969e-07	7738	rs11715674	C	T	0.22381
GCST90027727	Gut microbiota abundance (k_Bacteria.p_Proteobacteria.c_Betaproteobacteria.o_Burkholderiales.f_Sutterellaceae.g_Parasutterella)	5	97764402	0.245305	0.0524537	2.91662e-06	7738	rs10036326	C	T	0.0560296
GCST90027727	Gut microbiota abundance (k_Bacteria.p_Proteobacteria.c_Betaproteobacteria.o_Burkholderiales.f_Sutterellaceae.g_Parasutterella)	9	115897803	-0.137657	0.0293955	2.82813e-06	7738	rs10981640	A	C	0.175092
GCST90027727	Gut microbiota abundance (k_Bacteria.p_Proteobacteria.c_Betaproteobacteria.o_Burkholderiales.f_Sutterellaceae.g_Parasutterella)	10	103041525	0.142761	0.0310618	4.30646e-06	7738	rs11595913	C	T	0.155412
GCST90027727	Gut microbiota abundance (k_Bacteria.p_Proteobacteria.c_Betaproteobacteria.o_Burkholderiales.f_Sutterellaceae.g_Parasutterella)	12	131366686	0.118084	0.0260299	5.71979e-06	7738	rs56085972	T	C	0.241758
GCST90027727	Gut microbiota abundance (k_Bacteria.p_Proteobacteria.c_Betaproteobacteria.o_Burkholderiales.f_Sutterellaceae.g_Parasutterella)	12	114766393	0.106493	0.0229062	3.33388e-06	7738	rs11067048	C	G	0.385316
GCST90027727	Gut microbiota abundance (k_Bacteria.p_Proteobacteria.c_Betaproteobacteria.o_Burkholderiales.f_Sutterellaceae.g_Parasutterella)	13	100056531	0.229104	0.0517916	9.70845e-06	7738	rs17472393	G	C	0.0601733
GCST90027727	Gut microbiota abundance (k_Bacteria.p_Proteobacteria.c_Betaproteobacteria.o_Burkholderiales.f_Sutterellaceae.g_Parasutterella)	15	32404937	0.152309	0.0330808	4.14133e-06	7738	rs62003625	T	C	0.131624
GCST90027727	Gut microbiota abundance (k_Bacteria.p_Proteobacteria.c_Betaproteobacteria.o_Burkholderiales.f_Sutterellaceae.g_Parasutterella)	19	1099842	0.106283	0.0231742	4.51211e-06	7738	rs2384942	G	C	0.631685
GCST90027727	Gut microbiota abundance (k_Bacteria.p_Proteobacteria.c_Betaproteobacteria.o_Burkholderiales.f_Sutterellaceae.g_Parasutterella)	20	57125934	0.112082	0.0236565	2.15953e-06	7738	rs6026349	T	C	0.328205
GCST90027811	Gut microbiota abundance (k_Bacteria.p_Proteobacteria.c_Betaproteobacteria.o_Burkholderiales.f_Sutterellaceae.g_Parasutterella.s_Parasutterella_excrementihominis)	2	144005379	-0.152439	0.033024	3.9121e-06	7738	rs34613239	A	G	0.127172
GCST90027811	Gut microbiota abundance (k_Bacteria.p_Proteobacteria.c_Betaproteobacteria.o_Burkholderiales.f_Sutterellaceae.g_Parasutterella.s_Parasutterella_excrementihominis)	2	5693299	-0.114082	0.0253077	6.55058e-06	7738	rs10177566	T	C	0.26569
GCST90027811	Gut microbiota abundance (k_Bacteria.p_Proteobacteria.c_Betaproteobacteria.o_Burkholderiales.f_Sutterellaceae.g_Parasutterella.s_Parasutterella_excrementihominis)	3	60879866	-0.131686	0.0265653	7.15632e-07	7738	rs11715674	C	T	0.22381
GCST90027811	Gut microbiota abundance (k_Bacteria.p_Proteobacteria.c_Betaproteobacteria.o_Burkholderiales.f_Sutterellaceae.g_Parasutterella.s_Parasutterella_excrementihominis)	3	2063046	-0.122061	0.0261533	3.05436e-06	7738	rs9847008	G	T	0.24817
GCST90027811	Gut microbiota abundance (k_Bacteria.p_Proteobacteria.c_Betaproteobacteria.o_Burkholderiales.f_Sutterellaceae.g_Parasutterella.s_Parasutterella_excrementihominis)	5	97764402	0.243854	0.0524561	3.33987e-06	7738	rs10036326	C	T	0.0560296
GCST90027811	Gut microbiota abundance (k_Bacteria.p_Proteobacteria.c_Betaproteobacteria.o_Burkholderiales.f_Sutterellaceae.g_Parasutterella.s_Parasutterella_excrementihominis)	9	115897803	-0.13751	0.0293968	2.90081e-06	7738	rs10981640	A	C	0.175092
GCST90027811	Gut microbiota abundance (k_Bacteria.p_Proteobacteria.c_Betaproteobacteria.o_Burkholderiales.f_Sutterellaceae.g_Parasutterella.s_Parasutterella_excrementihominis)	10	103041525	0.143846	0.0310632	3.64359e-06	7738	rs11595913	C	T	0.155412
GCST90027811	Gut microbiota abundance (k_Bacteria.p_Proteobacteria.c_Betaproteobacteria.o_Burkholderiales.f_Sutterellaceae.g_Parasutterella.s_Parasutterella_excrementihominis)	12	114766393	0.106237	0.0229073	3.52314e-06	7738	rs11067048	C	G	0.385316
GCST90027811	Gut microbiota abundance (k_Bacteria.p_Proteobacteria.c_Betaproteobacteria.o_Burkholderiales.f_Sutterellaceae.g_Parasutterella.s_Parasutterella_excrementihominis)	12	131366686	0.118396	0.0260311	5.40941e-06	7738	rs56085972	T	C	0.241758
GCST90027811	Gut microbiota abundance (k_Bacteria.p_Proteobacteria.c_Betaproteobacteria.o_Burkholderiales.f_Sutterellaceae.g_Parasutterella.s_Parasutterella_excrementihominis)	13	99788169	0.104578	0.0236651	9.91243e-06	7738	rs7320949	A	G	0.336448
GCST90027811	Gut microbiota abundance (k_Bacteria.p_Proteobacteria.c_Betaproteobacteria.o_Burkholderiales.f_Sutterellaceae.g_Parasutterella.s_Parasutterella_excrementihominis)	15	32404937	0.152732	0.0330824	3.89861e-06	7738	rs62003625	T	C	0.131624
GCST90027811	Gut microbiota abundance (k_Bacteria.p_Proteobacteria.c_Betaproteobacteria.o_Burkholderiales.f_Sutterellaceae.g_Parasutterella.s_Parasutterella_excrementihominis)	19	1099842	0.106299	0.0231753	4.50194e-06	7738	rs2384942	G	C	0.631685
GCST90027811	Gut microbiota abundance (k_Bacteria.p_Proteobacteria.c_Betaproteobacteria.o_Burkholderiales.f_Sutterellaceae.g_Parasutterella.s_Parasutterella_excrementihominis)	20	57125934	0.11175	0.0236576	2.31659e-06	7738	rs6026349	T	C	0.328205
GCST90027729	Gut microbiota abundance (k_Bacteria.p_Proteobacteria.c_Betaproteobacteria.o_Burkholderiales.f_Sutterellaceae.g_Sutterella)	3	170532111	0.164248	0.0361573	5.55636e-06	7738	rs61790480	T	G	0.0766359
GCST90027729	Gut microbiota abundance (k_Bacteria.p_Proteobacteria.c_Betaproteobacteria.o_Burkholderiales.f_Sutterellaceae.g_Sutterella)	8	144803616	-0.110598	0.0241028	4.46293e-06	7738	rs11783357	T	C	0.800063
GCST90027729	Gut microbiota abundance (k_Bacteria.p_Proteobacteria.c_Betaproteobacteria.o_Burkholderiales.f_Sutterellaceae.g_Sutterella)	9	126987143	-0.104323	0.0228817	5.13393e-06	7738	rs6478652	T	G	0.229972
GCST90027729	Gut microbiota abundance (k_Bacteria.p_Proteobacteria.c_Betaproteobacteria.o_Burkholderiales.f_Sutterellaceae.g_Sutterella)	13	72726920	-0.104294	0.0234077	8.36855e-06	7738	rs1421280	T	C	0.797244
GCST90027729	Gut microbiota abundance (k_Bacteria.p_Proteobacteria.c_Betaproteobacteria.o_Burkholderiales.f_Sutterellaceae.g_Sutterella)	15	101478959	0.102337	0.0218584	2.84368e-06	7738	rs7179502	A	G	0.26408
GCST90027729	Gut microbiota abundance (k_Bacteria.p_Proteobacteria.c_Betaproteobacteria.o_Burkholderiales.f_Sutterellaceae.g_Sutterella)	19	7564269	0.128668	0.0268377	1.6323e-06	7738	rs111481125	G	C	0.27025
GCST90027812	Gut microbiota abundance (k_Bacteria.p_Proteobacteria.c_Betaproteobacteria.o_Burkholderiales.f_Sutterellaceae.g_Sutterella.s_Sutterella_wadsworthensis)	3	170532111	0.165737	0.0362025	4.69343e-06	7738	rs61790480	T	G	0.0765938
GCST90027812	Gut microbiota abundance (k_Bacteria.p_Proteobacteria.c_Betaproteobacteria.o_Burkholderiales.f_Sutterellaceae.g_Sutterella.s_Sutterella_wadsworthensis)	8	144803616	-0.110473	0.0241403	4.73238e-06	7738	rs11783357	T	C	0.80014
GCST90027812	Gut microbiota abundance (k_Bacteria.p_Proteobacteria.c_Betaproteobacteria.o_Burkholderiales.f_Sutterellaceae.g_Sutterella.s_Sutterella_wadsworthensis)	9	126987143	-0.105694	0.0229013	3.92762e-06	7738	rs6478652	T	G	0.230048
GCST90027812	Gut microbiota abundance (k_Bacteria.p_Proteobacteria.c_Betaproteobacteria.o_Burkholderiales.f_Sutterellaceae.g_Sutterella.s_Sutterella_wadsworthensis)	13	72726920	-0.106525	0.0234422	5.51544e-06	7738	rs1421280	T	C	0.797239
GCST90027812	Gut microbiota abundance (k_Bacteria.p_Proteobacteria.c_Betaproteobacteria.o_Burkholderiales.f_Sutterellaceae.g_Sutterella.s_Sutterella_wadsworthensis)	15	101478959	0.101697	0.0218773	3.34357e-06	7738	rs7179502	A	G	0.264105
GCST90027812	Gut microbiota abundance (k_Bacteria.p_Proteobacteria.c_Betaproteobacteria.o_Burkholderiales.f_Sutterellaceae.g_Sutterella.s_Sutterella_wadsworthensis)	19	7564269	0.12765	0.0268583	2.00687e-06	7738	rs111481125	G	C	0.270292
GCST90027728	Gut microbiota abundance (k_Bacteria.p_Proteobacteria.c_Betaproteobacteria.o_Burkholderiales.f_Sutterellaceae.g_Sutterellaceae_unclassified)	2	75660834	0.281141	0.0600215	2.81333e-06	7738	rs116693483	T	G	0.0563084
GCST90027728	Gut microbiota abundance (k_Bacteria.p_Proteobacteria.c_Betaproteobacteria.o_Burkholderiales.f_Sutterellaceae.g_Sutterellaceae_unclassified)	4	184581820	0.142216	0.0304435	2.99034e-06	7738	rs56246718	G	C	0.264851
GCST90027728	Gut microbiota abundance (k_Bacteria.p_Proteobacteria.c_Betaproteobacteria.o_Burkholderiales.f_Sutterellaceae.g_Sutterellaceae_unclassified)	8	23134901	-0.1337	0.0291896	4.64098e-06	7738	rs62501151	T	G	0.274887
GCST90027728	Gut microbiota abundance (k_Bacteria.p_Proteobacteria.c_Betaproteobacteria.o_Burkholderiales.f_Sutterellaceae.g_Sutterellaceae_unclassified)	8	32211367	-0.198968	0.0448762	9.26275e-06	7738	rs1685109	C	T	0.0893011
GCST90027728	Gut microbiota abundance (k_Bacteria.p_Proteobacteria.c_Betaproteobacteria.o_Burkholderiales.f_Sutterellaceae.g_Sutterellaceae_unclassified)	11	83335977	-0.136615	0.0303855	6.92213e-06	7738	rs10898147	T	C	0.233233
GCST90027728	Gut microbiota abundance (k_Bacteria.p_Proteobacteria.c_Betaproteobacteria.o_Burkholderiales.f_Sutterellaceae.g_Sutterellaceae_unclassified)	12	54496487	-0.113169	0.0256005	9.84419e-06	7738	rs1985586	T	G	0.524114
GCST90027658	Gut microbiota abundance (k_Bacteria.p_Proteobacteria.c_Deltaproteobacteria)	1	13839382	0.0839398	0.0185872	6.30217e-06	7738	rs2990682	G	C	0.304642
GCST90027658	Gut microbiota abundance (k_Bacteria.p_Proteobacteria.c_Deltaproteobacteria)	2	150948178	-0.127535	0.0287267	9.0126e-06	7738	rs73966738	C	G	0.102434
GCST90027658	Gut microbiota abundance (k_Bacteria.p_Proteobacteria.c_Deltaproteobacteria)	8	130836118	-0.0821264	0.0175093	2.72603e-06	7738	rs10087056	A	C	0.385711
GCST90027658	Gut microbiota abundance (k_Bacteria.p_Proteobacteria.c_Deltaproteobacteria)	11	124718707	0.0953742	0.0196637	1.23299e-06	7738	rs11219805	C	T	0.264005
GCST90027658	Gut microbiota abundance (k_Bacteria.p_Proteobacteria.c_Deltaproteobacteria)	19	20484610	-0.152483	0.0339862	7.23602e-06	7738	rs73539554	T	C	0.0861849
GCST90027658	Gut microbiota abundance (k_Bacteria.p_Proteobacteria.c_Deltaproteobacteria)	20	48033171	-0.0851995	0.018658	4.96215e-06	7738	rs237461	C	T	0.290792
GCST90027744	Gut microbiota abundance (k_Bacteria.p_Proteobacteria.c_Deltaproteobacteria.o_Desulfovibrionales)	1	13839382	0.0839456	0.0185872	6.29289e-06	7738	rs2990682	G	C	0.304642
GCST90027744	Gut microbiota abundance (k_Bacteria.p_Proteobacteria.c_Deltaproteobacteria.o_Desulfovibrionales)	2	150948178	-0.127534	0.0287267	9.01426e-06	7738	rs73966738	C	G	0.102434
GCST90027744	Gut microbiota abundance (k_Bacteria.p_Proteobacteria.c_Deltaproteobacteria.o_Desulfovibrionales)	8	130836118	-0.0821294	0.0175092	2.72364e-06	7738	rs10087056	A	C	0.385711
GCST90027744	Gut microbiota abundance (k_Bacteria.p_Proteobacteria.c_Deltaproteobacteria.o_Desulfovibrionales)	11	124718707	0.0953862	0.0196637	1.22916e-06	7738	rs11219805	C	T	0.264005
GCST90027744	Gut microbiota abundance (k_Bacteria.p_Proteobacteria.c_Deltaproteobacteria.o_Desulfovibrionales)	19	20484610	-0.152488	0.0339861	7.23086e-06	7738	rs73539554	T	C	0.0861849
GCST90027744	Gut microbiota abundance (k_Bacteria.p_Proteobacteria.c_Deltaproteobacteria.o_Desulfovibrionales)	20	48033171	-0.085199	0.018658	4.96284e-06	7738	rs237461	C	T	0.290792
GCST90027683	Gut microbiota abundance (k_Bacteria.p_Proteobacteria.c_Deltaproteobacteria.o_Desulfovibrionales.f_Desulfovibrionaceae)	1	13839382	0.0839517	0.0185872	6.2829e-06	7738	rs2990682	G	C	0.304642
GCST90027683	Gut microbiota abundance (k_Bacteria.p_Proteobacteria.c_Deltaproteobacteria.o_Desulfovibrionales.f_Desulfovibrionaceae)	2	150948178	-0.127521	0.0287266	9.03275e-06	7738	rs73966738	C	G	0.102434
GCST90027683	Gut microbiota abundance (k_Bacteria.p_Proteobacteria.c_Deltaproteobacteria.o_Desulfovibrionales.f_Desulfovibrionaceae)	8	130836118	-0.0821171	0.0175092	2.73294e-06	7738	rs10087056	A	C	0.385711
GCST90027683	Gut microbiota abundance (k_Bacteria.p_Proteobacteria.c_Deltaproteobacteria.o_Desulfovibrionales.f_Desulfovibrionaceae)	11	124718707	0.0953695	0.0196637	1.23441e-06	7738	rs11219805	C	T	0.264005
GCST90027683	Gut microbiota abundance (k_Bacteria.p_Proteobacteria.c_Deltaproteobacteria.o_Desulfovibrionales.f_Desulfovibrionaceae)	19	20484610	-0.152531	0.0339861	7.18836e-06	7738	rs73539554	T	C	0.0861849
GCST90027683	Gut microbiota abundance (k_Bacteria.p_Proteobacteria.c_Deltaproteobacteria.o_Desulfovibrionales.f_Desulfovibrionaceae)	20	48033171	-0.0851866	0.018658	4.97829e-06	7738	rs237461	C	T	0.290792
GCST90027730	Gut microbiota abundance (k_Bacteria.p_Proteobacteria.c_Deltaproteobacteria.o_Desulfovibrionales.f_Desulfovibrionaceae.g_Bilophila)	1	13839382	0.0864227	0.0187368	3.97942e-06	7738	rs2990682	G	C	0.304692
GCST90027730	Gut microbiota abundance (k_Bacteria.p_Proteobacteria.c_Deltaproteobacteria.o_Desulfovibrionales.f_Desulfovibrionaceae.g_Bilophila)	2	216484768	0.0910688	0.01924	2.20897e-06	7738	rs2579005	G	T	0.70095
GCST90027730	Gut microbiota abundance (k_Bacteria.p_Proteobacteria.c_Deltaproteobacteria.o_Desulfovibrionales.f_Desulfovibrionaceae.g_Bilophila)	2	211772624	0.0773765	0.0174601	9.35255e-06	7738	rs13009600	A	G	0.382966
GCST90027730	Gut microbiota abundance (k_Bacteria.p_Proteobacteria.c_Deltaproteobacteria.o_Desulfovibrionales.f_Desulfovibrionaceae.g_Bilophila)	4	186557727	0.12911	0.0284778	5.79562e-06	7738	rs77848425	T	C	0.106589
GCST90027730	Gut microbiota abundance (k_Bacteria.p_Proteobacteria.c_Deltaproteobacteria.o_Desulfovibrionales.f_Desulfovibrionaceae.g_Bilophila)	7	158240602	-0.090388	0.0189915	1.94178e-06	7738	rs6958516	C	G	0.305548
GCST90027730	Gut microbiota abundance (k_Bacteria.p_Proteobacteria.c_Deltaproteobacteria.o_Desulfovibrionales.f_Desulfovibrionaceae.g_Bilophila)	15	89377788	-0.0932645	0.0208999	8.10289e-06	7738	rs12913320	T	C	0.236869
GCST90027730	Gut microbiota abundance (k_Bacteria.p_Proteobacteria.c_Deltaproteobacteria.o_Desulfovibrionales.f_Desulfovibrionaceae.g_Bilophila)	19	20484610	-0.161697	0.0341716	2.22418e-06	7738	rs73539554	T	C	0.0863916
GCST90027730	Gut microbiota abundance (k_Bacteria.p_Proteobacteria.c_Deltaproteobacteria.o_Desulfovibrionales.f_Desulfovibrionaceae.g_Bilophila)	20	37001409	0.0805221	0.0174397	3.89e-06	7738	rs1780628	T	A	0.406348
GCST90027813	Gut microbiota abundance (k_Bacteria.p_Proteobacteria.c_Deltaproteobacteria.o_Desulfovibrionales.f_Desulfovibrionaceae.g_Bilophila.s_Bilophila_unclassified)	1	18718305	-0.0786151	0.0175239	7.25204e-06	7738	rs11260998	A	G	0.391129
GCST90027813	Gut microbiota abundance (k_Bacteria.p_Proteobacteria.c_Deltaproteobacteria.o_Desulfovibrionales.f_Desulfovibrionaceae.g_Bilophila.s_Bilophila_unclassified)	1	13839382	0.0917936	0.0187482	9.77485e-07	7738	rs2990682	G	C	0.304496
GCST90027813	Gut microbiota abundance (k_Bacteria.p_Proteobacteria.c_Deltaproteobacteria.o_Desulfovibrionales.f_Desulfovibrionaceae.g_Bilophila.s_Bilophila_unclassified)	2	211772624	0.0806918	0.0174623	3.82041e-06	7738	rs13009600	A	G	0.38298
GCST90027813	Gut microbiota abundance (k_Bacteria.p_Proteobacteria.c_Deltaproteobacteria.o_Desulfovibrionales.f_Desulfovibrionaceae.g_Bilophila.s_Bilophila_unclassified)	2	216484768	0.0905141	0.0192398	2.54449e-06	7738	rs2579005	G	T	0.700988
GCST90027813	Gut microbiota abundance (k_Bacteria.p_Proteobacteria.c_Deltaproteobacteria.o_Desulfovibrionales.f_Desulfovibrionaceae.g_Bilophila.s_Bilophila_unclassified)	4	66600345	0.103214	0.0230703	7.68104e-06	7738	rs765025	G	C	0.166572
GCST90027813	Gut microbiota abundance (k_Bacteria.p_Proteobacteria.c_Deltaproteobacteria.o_Desulfovibrionales.f_Desulfovibrionaceae.g_Bilophila.s_Bilophila_unclassified)	4	186557727	0.129746	0.0284739	5.19733e-06	7738	rs77848425	T	C	0.10663
GCST90027813	Gut microbiota abundance (k_Bacteria.p_Proteobacteria.c_Deltaproteobacteria.o_Desulfovibrionales.f_Desulfovibrionaceae.g_Bilophila.s_Bilophila_unclassified)	7	158240602	-0.08895	0.0189988	2.84263e-06	7738	rs6958516	C	G	0.305635
GCST90027813	Gut microbiota abundance (k_Bacteria.p_Proteobacteria.c_Deltaproteobacteria.o_Desulfovibrionales.f_Desulfovibrionaceae.g_Bilophila.s_Bilophila_unclassified)	12	115550990	-0.0947736	0.020526	3.88866e-06	7738	rs11067415	C	A	0.221027
GCST90027813	Gut microbiota abundance (k_Bacteria.p_Proteobacteria.c_Deltaproteobacteria.o_Desulfovibrionales.f_Desulfovibrionaceae.g_Bilophila.s_Bilophila_unclassified)	15	89377788	-0.0930015	0.0208979	8.5763e-06	7738	rs12913320	T	C	0.236977
GCST90027813	Gut microbiota abundance (k_Bacteria.p_Proteobacteria.c_Deltaproteobacteria.o_Desulfovibrionales.f_Desulfovibrionaceae.g_Bilophila.s_Bilophila_unclassified)	19	20484610	-0.152612	0.0342081	8.14704e-06	7738	rs73539554	T	C	0.0861566
GCST90027813	Gut microbiota abundance (k_Bacteria.p_Proteobacteria.c_Deltaproteobacteria.o_Desulfovibrionales.f_Desulfovibrionaceae.g_Bilophila.s_Bilophila_unclassified)	20	36959732	-0.079596	0.0171965	3.68112e-06	7738	rs6127771	T	C	0.535175
GCST90027814	Gut microbiota abundance (k_Bacteria.p_Proteobacteria.c_Deltaproteobacteria.o_Desulfovibrionales.f_Desulfovibrionaceae.g_Bilophila.s_Bilophila_wadsworthia)	1	202045541	0.092649	0.0205377	6.44689e-06	7738	rs12724599	T	C	0.32024
GCST90027814	Gut microbiota abundance (k_Bacteria.p_Proteobacteria.c_Deltaproteobacteria.o_Desulfovibrionales.f_Desulfovibrionaceae.g_Bilophila.s_Bilophila_wadsworthia)	4	29441154	0.0834404	0.0187833	8.90164e-06	7738	rs6852392	T	C	0.513342
GCST90027814	Gut microbiota abundance (k_Bacteria.p_Proteobacteria.c_Deltaproteobacteria.o_Desulfovibrionales.f_Desulfovibrionaceae.g_Bilophila.s_Bilophila_wadsworthia)	7	154592769	0.207054	0.0413744	5.60377e-07	7738	rs10276776	A	G	0.0554953
GCST90027814	Gut microbiota abundance (k_Bacteria.p_Proteobacteria.c_Deltaproteobacteria.o_Desulfovibrionales.f_Desulfovibrionaceae.g_Bilophila.s_Bilophila_wadsworthia)	7	147419683	-0.0938038	0.02019	3.38345e-06	7738	rs11768363	C	T	0.640847
GCST90027814	Gut microbiota abundance (k_Bacteria.p_Proteobacteria.c_Deltaproteobacteria.o_Desulfovibrionales.f_Desulfovibrionaceae.g_Bilophila.s_Bilophila_wadsworthia)	12	45843593	0.192718	0.042692	6.35697e-06	7738	rs34196897	A	G	0.0541149
GCST90027814	Gut microbiota abundance (k_Bacteria.p_Proteobacteria.c_Deltaproteobacteria.o_Desulfovibrionales.f_Desulfovibrionaceae.g_Bilophila.s_Bilophila_wadsworthia)	19	35553341	0.158759	0.0358258	9.36138e-06	7738	rs1688043	T	C	0.919366
GCST90027814	Gut microbiota abundance (k_Bacteria.p_Proteobacteria.c_Deltaproteobacteria.o_Desulfovibrionales.f_Desulfovibrionaceae.g_Bilophila.s_Bilophila_wadsworthia)	20	10124075	0.14498	0.0320708	6.16623e-06	7738	rs35334318	C	G	0.103231
GCST90027731	Gut microbiota abundance (k_Bacteria.p_Proteobacteria.c_Deltaproteobacteria.o_Desulfovibrionales.f_Desulfovibrionaceae.g_Desulfovibrio)	1	111787395	0.146444	0.0302167	1.25693e-06	7738	rs2477580	G	A	0.747226
GCST90027731	Gut microbiota abundance (k_Bacteria.p_Proteobacteria.c_Deltaproteobacteria.o_Desulfovibrionales.f_Desulfovibrionaceae.g_Desulfovibrio)	2	19878289	-0.208624	0.0464826	7.18224e-06	7738	rs12466754	T	C	0.0887719
GCST90027815	Gut microbiota abundance (k_Bacteria.p_Proteobacteria.c_Deltaproteobacteria.o_Desulfovibrionales.f_Desulfovibrionaceae.g_Desulfovibrio.s_Desulfovibrio_piger)	1	158039727	0.255213	0.0577492	9.90057e-06	7738	rs61818112	A	G	0.0628904
GCST90027815	Gut microbiota abundance (k_Bacteria.p_Proteobacteria.c_Deltaproteobacteria.o_Desulfovibrionales.f_Desulfovibrionaceae.g_Desulfovibrio.s_Desulfovibrio_piger)	2	233883133	-0.271803	0.0579941	2.77594e-06	7738	rs77902968	A	G	0.0586389
GCST90027815	Gut microbiota abundance (k_Bacteria.p_Proteobacteria.c_Deltaproteobacteria.o_Desulfovibrionales.f_Desulfovibrionaceae.g_Desulfovibrio.s_Desulfovibrio_piger)	2	69180661	0.180561	0.0377846	1.76433e-06	7738	rs4854535	C	T	0.835178
GCST90027815	Gut microbiota abundance (k_Bacteria.p_Proteobacteria.c_Deltaproteobacteria.o_Desulfovibrionales.f_Desulfovibrionaceae.g_Desulfovibrio.s_Desulfovibrio_piger)	4	18943713	-0.128384	0.0280832	4.84128e-06	7738	rs10030640	T	G	0.378828
GCST90027815	Gut microbiota abundance (k_Bacteria.p_Proteobacteria.c_Deltaproteobacteria.o_Desulfovibrionales.f_Desulfovibrionaceae.g_Desulfovibrio.s_Desulfovibrio_piger)	10	121459517	-0.125691	0.0283427	9.22125e-06	7738	rs196229	A	C	0.624689
GCST90027815	Gut microbiota abundance (k_Bacteria.p_Proteobacteria.c_Deltaproteobacteria.o_Desulfovibrionales.f_Desulfovibrionaceae.g_Desulfovibrio.s_Desulfovibrio_piger)	18	60781820	0.138789	0.0313763	9.71762e-06	7738	rs75364852	C	A	0.334498
GCST90027659	Gut microbiota abundance (k_Bacteria.p_Proteobacteria.c_Gammaproteobacteria)	1	177541010	0.119809	0.0251698	1.93553e-06	7738	rs12726307	T	G	0.145928
GCST90027659	Gut microbiota abundance (k_Bacteria.p_Proteobacteria.c_Gammaproteobacteria)	6	90626584	0.109603	0.0230947	2.07668e-06	7738	rs292226	A	G	0.187608
GCST90027659	Gut microbiota abundance (k_Bacteria.p_Proteobacteria.c_Gammaproteobacteria)	9	18127674	-0.127998	0.0284635	6.89446e-06	7738	rs80113686	C	G	0.117738
GCST90027659	Gut microbiota abundance (k_Bacteria.p_Proteobacteria.c_Gammaproteobacteria)	10	135417440	-0.197134	0.0376204	1.60509e-07	7738	rs117076107	A	G	0.0608167
GCST90027745	Gut microbiota abundance (k_Bacteria.p_Proteobacteria.c_Gammaproteobacteria.o_Enterobacteriales)	3	168326056	0.197277	0.0439409	7.13559e-06	7738	rs113117201	T	C	0.0588079
GCST90027745	Gut microbiota abundance (k_Bacteria.p_Proteobacteria.c_Gammaproteobacteria.o_Enterobacteriales)	4	146977979	0.0851979	0.0189585	6.9923e-06	7738	rs13138313	T	C	0.414534
GCST90027745	Gut microbiota abundance (k_Bacteria.p_Proteobacteria.c_Gammaproteobacteria.o_Enterobacteriales)	5	39774566	-0.180471	0.0381965	2.3033e-06	7738	rs13166339	G	A	0.0659301
GCST90027745	Gut microbiota abundance (k_Bacteria.p_Proteobacteria.c_Gammaproteobacteria.o_Enterobacteriales)	5	44055894	0.229237	0.0447551	3.02246e-07	7738	rs115534005	C	T	0.0507977
GCST90027745	Gut microbiota abundance (k_Bacteria.p_Proteobacteria.c_Gammaproteobacteria.o_Enterobacteriales)	6	12752767	0.190137	0.0427409	8.64371e-06	7738	rs112572980	G	A	0.0527728
GCST90027684	Gut microbiota abundance (k_Bacteria.p_Proteobacteria.c_Gammaproteobacteria.o_Enterobacteriales.f_Enterobacteriaceae)	3	168326056	0.197345	0.0439409	7.08386e-06	7738	rs113117201	T	C	0.0588079
GCST90027684	Gut microbiota abundance (k_Bacteria.p_Proteobacteria.c_Gammaproteobacteria.o_Enterobacteriales.f_Enterobacteriaceae)	4	146977979	0.0851873	0.0189584	7.01052e-06	7738	rs13138313	T	C	0.414534
GCST90027684	Gut microbiota abundance (k_Bacteria.p_Proteobacteria.c_Gammaproteobacteria.o_Enterobacteriales.f_Enterobacteriaceae)	5	39774566	-0.180471	0.0381964	2.30335e-06	7738	rs13166339	G	A	0.0659301
GCST90027684	Gut microbiota abundance (k_Bacteria.p_Proteobacteria.c_Gammaproteobacteria.o_Enterobacteriales.f_Enterobacteriaceae)	5	44055894	0.229202	0.044755	3.03501e-07	7738	rs115534005	C	T	0.0507977
GCST90027684	Gut microbiota abundance (k_Bacteria.p_Proteobacteria.c_Gammaproteobacteria.o_Enterobacteriales.f_Enterobacteriaceae)	6	12752767	0.190198	0.0427408	8.58598e-06	7738	rs112572980	G	A	0.0527728
GCST90027732	Gut microbiota abundance (k_Bacteria.p_Proteobacteria.c_Gammaproteobacteria.o_Enterobacteriales.f_Enterobacteriaceae.g_Escherichia)	2	97249011	0.0901209	0.020233	8.42287e-06	7738	rs11676886	G	A	0.629911
GCST90027732	Gut microbiota abundance (k_Bacteria.p_Proteobacteria.c_Gammaproteobacteria.o_Enterobacteriales.f_Enterobacteriaceae.g_Escherichia)	3	30236230	-0.102919	0.0232348	9.44409e-06	7738	rs62242204	A	G	0.233664
GCST90027732	Gut microbiota abundance (k_Bacteria.p_Proteobacteria.c_Gammaproteobacteria.o_Enterobacteriales.f_Enterobacteriaceae.g_Escherichia)	4	146977979	0.090024	0.0192643	2.96702e-06	7738	rs13138313	T	C	0.41414
GCST90027732	Gut microbiota abundance (k_Bacteria.p_Proteobacteria.c_Gammaproteobacteria.o_Enterobacteriales.f_Enterobacteriaceae.g_Escherichia)	4	1063833	-0.176657	0.0397182	8.67681e-06	7738	rs11731238	G	A	0.0666628
GCST90027732	Gut microbiota abundance (k_Bacteria.p_Proteobacteria.c_Gammaproteobacteria.o_Enterobacteriales.f_Enterobacteriaceae.g_Escherichia)	5	44055894	0.222864	0.0454974	9.66207e-07	7738	rs115534005	C	T	0.0506552
GCST90027732	Gut microbiota abundance (k_Bacteria.p_Proteobacteria.c_Gammaproteobacteria.o_Enterobacteriales.f_Enterobacteriaceae.g_Escherichia)	6	12752767	0.195442	0.0433271	6.45684e-06	7738	rs112572980	G	A	0.0531246
GCST90027732	Gut microbiota abundance (k_Bacteria.p_Proteobacteria.c_Gammaproteobacteria.o_Enterobacteriales.f_Enterobacteriaceae.g_Escherichia)	6	130150468	0.181601	0.0405322	7.44938e-06	7738	rs17058001	T	C	0.059268
GCST90027732	Gut microbiota abundance (k_Bacteria.p_Proteobacteria.c_Gammaproteobacteria.o_Enterobacteriales.f_Enterobacteriaceae.g_Escherichia)	9	125844582	-0.116971	0.0252604	3.64603e-06	7738	rs2791437	A	G	0.192315
GCST90027732	Gut microbiota abundance (k_Bacteria.p_Proteobacteria.c_Gammaproteobacteria.o_Enterobacteriales.f_Enterobacteriaceae.g_Escherichia)	10	125560687	0.184059	0.0411597	7.75515e-06	7738	rs2362966	C	G	0.066988
GCST90027732	Gut microbiota abundance (k_Bacteria.p_Proteobacteria.c_Gammaproteobacteria.o_Enterobacteriales.f_Enterobacteriaceae.g_Escherichia)	12	131911441	0.091836	0.0199224	4.03274e-06	7738	rs1246347	G	C	0.355647
GCST90027732	Gut microbiota abundance (k_Bacteria.p_Proteobacteria.c_Gammaproteobacteria.o_Enterobacteriales.f_Enterobacteriaceae.g_Escherichia)	12	61444056	0.0865054	0.0195812	9.97195e-06	7738	rs1983438	G	A	0.388413
GCST90027816	Gut microbiota abundance (k_Bacteria.p_Proteobacteria.c_Gammaproteobacteria.o_Enterobacteriales.f_Enterobacteriaceae.g_Escherichia.s_Escherichia_coli)	2	20684657	-0.106305	0.0237186	7.39707e-06	7738	rs12623651	A	C	0.347274
GCST90027816	Gut microbiota abundance (k_Bacteria.p_Proteobacteria.c_Gammaproteobacteria.o_Enterobacteriales.f_Enterobacteriaceae.g_Escherichia.s_Escherichia_coli)	3	9322660	-0.120105	0.0243014	7.7204e-07	7738	rs2600191	G	T	0.621669
GCST90027816	Gut microbiota abundance (k_Bacteria.p_Proteobacteria.c_Gammaproteobacteria.o_Enterobacteriales.f_Enterobacteriaceae.g_Escherichia.s_Escherichia_coli)	4	1101148	-0.20256	0.0456221	8.99829e-06	7738	rs17729286	A	C	0.0631649
GCST90027816	Gut microbiota abundance (k_Bacteria.p_Proteobacteria.c_Gammaproteobacteria.o_Enterobacteriales.f_Enterobacteriaceae.g_Escherichia.s_Escherichia_coli)	4	146937467	0.104214	0.0225159	3.68409e-06	7738	rs6857075	C	T	0.420368
GCST90027816	Gut microbiota abundance (k_Bacteria.p_Proteobacteria.c_Gammaproteobacteria.o_Enterobacteriales.f_Enterobacteriaceae.g_Escherichia.s_Escherichia_coli)	4	5647018	0.104523	0.0224092	3.09692e-06	7738	rs10024750	C	T	0.56448
GCST90027816	Gut microbiota abundance (k_Bacteria.p_Proteobacteria.c_Gammaproteobacteria.o_Enterobacteriales.f_Enterobacteriaceae.g_Escherichia.s_Escherichia_coli)	6	21677060	-0.105919	0.0229081	3.7706e-06	7738	rs9466145	A	C	0.549311
GCST90027816	Gut microbiota abundance (k_Bacteria.p_Proteobacteria.c_Gammaproteobacteria.o_Enterobacteriales.f_Enterobacteriaceae.g_Escherichia.s_Escherichia_coli)	8	3004551	-0.235198	0.0504335	3.10835e-06	7738	rs75297146	C	T	0.0541269
GCST90027816	Gut microbiota abundance (k_Bacteria.p_Proteobacteria.c_Gammaproteobacteria.o_Enterobacteriales.f_Enterobacteriaceae.g_Escherichia.s_Escherichia_coli)	9	129613130	0.119345	0.023481	3.72289e-07	7738	rs62578888	A	G	0.576574
GCST90027816	Gut microbiota abundance (k_Bacteria.p_Proteobacteria.c_Gammaproteobacteria.o_Enterobacteriales.f_Enterobacteriaceae.g_Escherichia.s_Escherichia_coli)	10	13347821	-0.118953	0.0249473	1.85913e-06	7738	rs10752292	G	A	0.723602
GCST90027816	Gut microbiota abundance (k_Bacteria.p_Proteobacteria.c_Gammaproteobacteria.o_Enterobacteriales.f_Enterobacteriaceae.g_Escherichia.s_Escherichia_coli)	13	25235968	-0.151409	0.0307603	8.55658e-07	7738	rs11149171	C	T	0.153328
GCST90027816	Gut microbiota abundance (k_Bacteria.p_Proteobacteria.c_Gammaproteobacteria.o_Enterobacteriales.f_Enterobacteriaceae.g_Escherichia.s_Escherichia_coli)	13	96188617	0.20892	0.0418614	6.01437e-07	7738	rs78009268	T	C	0.0776471
GCST90027816	Gut microbiota abundance (k_Bacteria.p_Proteobacteria.c_Gammaproteobacteria.o_Enterobacteriales.f_Enterobacteriaceae.g_Escherichia.s_Escherichia_coli)	19	46585509	0.120347	0.025477	2.31515e-06	7738	rs731362	G	C	0.322101
GCST90027817	Gut microbiota abundance (k_Bacteria.p_Proteobacteria.c_Gammaproteobacteria.o_Enterobacteriales.f_Enterobacteriaceae.g_Escherichia.s_Escherichia_unclassified)	1	204973138	0.0958589	0.0208596	4.31867e-06	7738	rs10900435	G	A	0.409844
[truncated: 113 more rows]

## Sheet: Table S3
Table S3. SNPs for circulating inflammatory proteins
[truncated: 314 more rows]

## Sheet: Table S4
Table S4. Two-sample results between Gut microbiota and circulating inflammatory proteins and four sepsis-related outcomes.
[truncated: 160 more rows]

[truncated: 4 more sheets: Table S5, Table S6, Table S7, Table S8]
